# Supplementary material for: Spatiotemporal proteomics reveals the biosynthetic lysosomal membrane protein interactome in neurons
Source: Nat Commun. 2024 Dec 30;15:10829. doi: 10.1038/s41467-024-55052-w (PMC11868546; doi:10.1038/s41467-024-55052-w)
Supplement: Supplementary file 4 — Source data [file 41467_2024_55052_MOESM4_ESM.zip › Source Data/Source Data 1.xlsx]

## Sheet: README
Source data for all proteomics related analysis
Source data table 1: Processed POTATOMap proteomics data. Relevant to Main Figure 2,3,4,5,6,7 and Supplementary figure 2,3,9. Volcano plots in Supplementary figure 2a were generated using this dataset.
Source data fig 2e: Venn diagram analysis of significant hits in 20min, 1h and 4h. Relevant candidates were used to generate temporal illustration of different proteins shown in figure 3a.
Source data fig 2f: DAVID analysis of significant candidates at 20 min
Source data fig 2g: DAVID analysis of significant candidates at 1h
Source data fig 2h: DAVID analysis of significant candidates at 4h
Source data fig 5a: Processed POTATOMap data showing candidates related to Figure 5a
Source data fig 6a: Processed POTATOMap data showing candidates related to Figure 6a
Source data fig 7a: Processed POTATOMap data showing candidates related to Figure 7a
Source data supp fig 2d: DAVID analysis of shared candidates between 20min and 1h
Source data supp fig 2e: DAVID analysis of shared candidates between 1h and 4h
Source data supp fig 2h: Processesd POTATOMap data showing 4h only candidates (unique candidates)
Source data supp fig 3a: Processed Liao et al., 2019 LAMP1-APEX2 data collected from (https://ars.els-cdn.com/content/image/1-s2.0-S0092867419309699-mmc1.xlsx) and compared to POTATOMap 4h with Venn diagram and DAVID analysis
Source data supp fig 3b: Processed Frankenfield et al., 2020 LAMP1-APEX2 data collected from (https://pubs.acs.org/doi/suppl/10.1021/acs.analchem.0c03107/suppl_file/ac0c03107_si_002.xlsx) and compared to POTATOMap 4h with Venn diagram and DAVID analysis
Source data supp fig 3c: Processed Neuro2a Lyso-IP Krogsaeter et al., 2023 data collected from (https://www.biorxiv.org/content/biorxiv/early/2023/10/02/2023.10.02.560519/DC2/embed/media-2.xlsx?download=true) and compared to POTATOMap 4h with Venn diagram and DAVID analysis
Source data supp fig 3d: Processed Mouse TagLysoIP, Laqtom et al., 2022 data collected from (https://static-content.springer.com/esm/art%3A10.1038%2Fs41586-022-05221-y/MediaObjects/41586_2022_5221_MOESM3_ESM.xlsx) and compared to POTATOMap 4h with Venn diagram and DAVID analysis
Source data 9a: Curated candidates from RNA granule database (https://rnagranuledb.lunenfeld.ca/) for (Markmiller et al. 2018) and (Zhang et al., 2021) compared to POTATOMap 1h and 4h.
Source data 9b: Curated candidates of known disease associated proteins from POTATOMap data.

## Sheet: table 1 POTATOMap
LFQ intensity 0H_pos_A1	LFQ intensity 0H_pos_A2	LFQ intensity 0H_pos_B1	LFQ intensity 0H_pos_B2	LFQ intensity 1H_pos_A1	LFQ intensity 1H_pos_A2	LFQ intensity 1H_pos_B1	LFQ intensity 1H_pos_B2	LFQ intensity 4H_pos_A1	LFQ intensity 4H_pos_A2	LFQ intensity 4H_pos_B1	LFQ intensity 4H_pos_B2	-Log Student's T-test p-value 1H_20min	Student's T-test Difference 1H_20min	-Log Student's T-test p-value 4H_20min	Student's T-test Difference 4H_20min	-Log Student's T-test p-value 4H_1H	Student's T-test Difference 4H_1H	Entry Name	Gene Names (primary)	Gene Names (primary)	Protein names	Peptides 0H_pos_A1	Peptides 0H_pos_A2	Peptides 0H_pos_B1	Peptides 0H_pos_B2	Peptides 1H_pos_A1	Peptides 1H_pos_A2	Peptides 1H_pos_B1	Peptides 1H_pos_B2	Peptides 4H_pos_A1	Peptides 4H_pos_A2	Peptides 4H_pos_B1	Peptides 4H_pos_B2	MS/MS count 0H_pos_A1	MS/MS count 0H_pos_A2	MS/MS count 0H_pos_B1	MS/MS count 0H_pos_B2	MS/MS count 1H_pos_A1	MS/MS count 1H_pos_A2	MS/MS count 1H_pos_B1	MS/MS count 1H_pos_B2	MS/MS count 4H_pos_A1	MS/MS count 4H_pos_A2	MS/MS count 4H_pos_B1	MS/MS count 4H_pos_B2	Majority protein IDs	Rat_Majority protein IDs	Function [CC]
NaN	NaN	NaN	NaN	19.6774	23.1976	24.2226	23.7207	NaN	NaN	NaN	NaN	0	NaN	NaN	0	0	NaN	5E5_RAT			5E5 antigen	NaN	NaN	NaN	NaN	2	1	6	3	NaN	NaN	NaN	NaN	NaN	NaN	NaN	NaN	1	1	5	2	NaN	NaN	NaN	NaN	Q63003	Q63003	FUNCTION: Might have DNA-binding ability.
36.3542	35.3951	34.1903	32.9445	34.106	33.714	33.2836	33.3394	NaN	NaN	NaN	NaN	0.70742	-1.11027	0	NaN	0	NaN	K0319_RAT			Dyslexia-associated protein KIAA0319 homolog	4	4	7	5	8	7	12	11	NaN	NaN	NaN	NaN	3	4	6	5	10	7	12	13	NaN	NaN	NaN	NaN	P0CI71	P0CI71	FUNCTION: Involved in neuronal migration during development of the cerebral neocortex. May function in a cell autonomous and a non-cell autonomous manner and play a role in appropriate adhesion between migrating neurons and radial glial fibers. May also regulate growth and differentiation of dendrites. {ECO:0000269|PubMed:16600991, ECO:0000269|PubMed:19679544}.
NaN	NaN	NaN	NaN	31.3405	31.2823	30.3368	30.3472	30.5706	30.5551	29.7906	29.8323	0	NaN	0	NaN	0.916622	-0.639561	H2A1C_RAT			Histone H2A type 1-C	NaN	NaN	NaN	NaN	6	6	5	5	6	5	5	4	NaN	NaN	NaN	NaN	34	29	20	20	20	19	18	19	P0C169;P0C170;A0A8L2QLK6;A0A8I5ZYY0;Q6I8Q6;G3V9C0;A0A8I6ARS7;D3ZVK7;M0RDM4;Q00728;Q4FZT6;Q64598;A9UMV8;P0CC09;A0A8I6AWT3;P02262	P0C169	FUNCTION: Core component of nucleosome. Nucleosomes wrap and compact DNA into chromatin, limiting DNA accessibility to the cellular machineries which require DNA as a template. Histones thereby play a central role in transcription regulation, DNA repair, DNA replication and chromosomal stability. DNA accessibility is regulated via a complex set of post-translational modifications of histones, als…
NaN	NaN	NaN	NaN	27.4057	27.4106	27.4529	27.4132	27.2608	27.1614	26.8959	26.916	0	NaN	0	NaN	2.13395	-0.36206	A0A8I5ZSN8_RAT	AABR07026797.1	AABR07026797.1	RRM domain-containing protein	NaN	NaN	NaN	NaN	9	7	7	9	6	8	7	7	NaN	NaN	NaN	NaN	12	10	11	14	10	9	6	8	A0A8I5ZSN8;A0A8I6A2P1	A0A8I5ZSN8
NaN	NaN	NaN	NaN	NaN	NaN	NaN	NaN	22.6349	23.2169	22.9795	23.0368	NaN	0	0	NaN	0	NaN	A0A8I6G2W5_RAT	AABR07072283.2	AABR07072283.2	Actin-related protein 2/3 complex subunit 5	NaN	NaN	NaN	NaN	NaN	NaN	NaN	NaN	1	1	1	1	NaN	NaN	NaN	NaN	NaN	NaN	NaN	NaN	1	1	1	1	A0A8I6G2W5;Q4KLF8	A0A8I6G2W5	FUNCTION: Functions as component of the Arp2/3 complex which is involved in regulation of actin polymerization and together with an activating nucleation-promoting factor (NPF) mediates the formation of branched actin networks. Arp2/3 complex plays a critical role in the control of cell morphogenesis via the modulation of cell polarity development. {ECO:0000256|RuleBase:RU004301}.
NaN	NaN	NaN	NaN	NaN	NaN	NaN	NaN	24.3382	23.8359	18.6621	19.8015	NaN	0	0	NaN	0	NaN	AAK1_RAT	Aak1	AAK1	AP2-associated protein kinase 1 (EC 2.7.11.1) (Adaptor-associated kinase 1)	NaN	NaN	NaN	NaN	NaN	NaN	NaN	NaN	10	10	3	2	NaN	NaN	NaN	NaN	NaN	NaN	NaN	NaN	13	14	3	2	P0C1X8	P0C1X8	FUNCTION: Regulates clathrin-mediated endocytosis by phosphorylating the AP2M1/mu2 subunit of the adaptor protein complex 2 (AP-2) which ensures high affinity binding of AP-2 to cargo membrane proteins during the initial stages of endocytosis (PubMed:11877461). Preferentially, may phosphorylate substrates on threonine residues (By similarity). Regulates phosphorylation of other AP-2 subunits as w…
25.9007	26.1829	24.5552	24.6704	24.7553	24.7369	25.5439	24.6983	26.1012	25.9766	26.2238	26.2032	0.367566	-0.393711	0.972481	0.798869	2.87546	1.19258	SYAC_RAT	Aars1	AARS1	Alanine--tRNA ligase, cytoplasmic (EC 6.1.1.7) (Alanyl-tRNA synthetase) (AlaRS)	32	30	19	21	22	21	27	27	32	30	34	34	42	45	21	30	28	25	35	36	52	45	50	55	P50475	P50475	FUNCTION: Catalyzes the attachment of alanine to tRNA(Ala) in a two-step reaction: alanine is first activated by ATP to form Ala-AMP and then transferred to the acceptor end of tRNA(Ala). Also edits incorrectly charged tRNA(Ala) via its editing domain. {ECO:0000255|HAMAP-Rule:MF_03133}.
25.3405	25.2008	23.6988	24.0642	24.3551	24.2926	24.3463	24.5076	25.1304	25.184	25.4521	25.5393	0.191736	-0.200676	0.903376	0.750347	3.87787	0.951023	AASD1_RAT	Aarsd1	AARSD1	Alanyl-tRNA editing protein Aarsd1 (Alanyl-tRNA synthetase domain-containing protein 1)	11	11	8	6	8	8	6	9	11	12	14	14	14	16	8	7	8	11	7	10	15	11	14	16	Q5XI97	Q5XI97	FUNCTION: Functions in trans to edit the amino acid moiety from incorrectly charged tRNA(Ala). {ECO:0000250}.
19.8102	22.1109	23.7738	22.2003	20.6436	22.9779	24.1963	24.7804	22.7626	22.8519	22.2572	23.0356	0.426171	1.17574	0.397084	0.752995	0.176734	-0.422747	D4ABZ3_RAT	Aatk	AATK	Apoptosis-associated tyrosine kinase	0	1	2	2	0	2	4	5	1	3	2	2	0	1	2	2	0	2	4	8	1	3	2	2	D4ABZ3	D4ABZ3
NaN	NaN	NaN	NaN	22.3351	22.3361	23.494	24.606	NaN	NaN	NaN	NaN	0	NaN	NaN	0	0	NaN	ABCA2_RAT	Abca2	ABCA2	ATP-binding cassette sub-family A member 2 (EC 7.6.2.-) (ATP-binding cassette transporter 2) (ATP-binding cassette 2)	NaN	NaN	NaN	NaN	2	2	5	9	NaN	NaN	NaN	NaN	NaN	NaN	NaN	NaN	2	2	6	9	NaN	NaN	NaN	NaN	Q9ESR9	Q9ESR9	FUNCTION: Probable transporter, its natural substrate has not been found yet. May have a role in macrophage lipid metabolism and neural development. May play a role in myelination, perhaps as a transporter for certain kinds of myelin chemical components (PubMed:12210128). May play an important role in gamma-secretase processing of APP and thus in amyloid-beta peptide generation (PubMed:22086926).…
NaN	NaN	NaN	NaN	20.0141	22.5365	22.1567	22.8786	27.4099	27.2487	25.3694	27.6844	0	NaN	0	NaN	3.0317	5.03163	ABCA3_RAT	Abca3	ABCA3	Phospholipid-transporting ATPase ABCA3 (EC 7.6.2.1) (ATP-binding cassette sub-family A member 3) (Xenobiotic-transporting ATPase ABCA3) (EC 7.6.2.2) [Cleaved into: 150 Kda mature form]	NaN	NaN	NaN	NaN	1	2	4	6	14	12	7	10	NaN	NaN	NaN	NaN	1	2	5	7	17	15	8	10	A0A0G2K1Q8	A0A0G2K1Q8	FUNCTION: Catalyzes the ATP-dependent transport of phospholipids such as phosphatidylcholine and phosphoglycerol from the cytoplasm into the lumen side of lamellar bodies, in turn participates in the lamellar bodies biogenesis and homeostasis of pulmonary surfactant. Transports preferentially phosphatidylcholine containing short acyl chains. In addition plays a role as an efflux transporter of mi…
20.8371	21.6596	20.7923	20.4179	22.2459	21.7514	22.6479	22.68	25.5592	25.5072	23.821	23.9945	2.21171	1.40461	3.38801	3.79376	2.43704	2.38916	ABCB6_RAT	Abcb6	ABCB6	ATP-binding cassette sub-family B member 6 (ABC-type heme transporter ABCB6) (EC 7.6.2.5) (Ubiquitously-expressed mammalian ABC half transporter)	1	2	1	1	2	1	1	2	10	8	6	5	2	2	1	1	2	2	3	2	16	12	7	7	O70595	O70595	FUNCTION: ATP-dependent transporter that catalyzes the transport of a broad-spectrum of porphyrins from the cytoplasm to the extracellular space through the plasma membrane or into the vesicle lumen (By similarity). May also function as an ATP-dependent importer of porphyrins from the cytoplasm into the mitochondria, in turn may participate in the de novo heme biosynthesis regulation and in the c…
NaN	NaN	NaN	NaN	20.1565	19.0835	22.7291	21.8966	25.5963	25.4837	24.1898	24.4516	0	NaN	0	NaN	2.34428	3.96393	ABCB9_RAT	Abcb9	ABCB9	ABC-type oligopeptide transporter ABCB9 (EC 7.4.2.6) (ATP-binding cassette sub-family B member 9) (ATP-binding cassette transporter 9) (ABC transporter 9 protein) (TAP-like protein) (TAPL)	NaN	NaN	NaN	NaN	2	1	4	4	13	12	8	8	NaN	NaN	NaN	NaN	1	1	4	4	14	13	8	9	Q9QYJ4	Q9QYJ4	FUNCTION: ATP-dependent low-affinity peptide transporter which translocates a broad spectrum of peptides from the cytosol to the lysosomal lumen for degradation. Displays a broad peptide length specificity from 6-mer up to at least 59-mer peptides with an optimum of 23-mers. Binds and transports smaller and larger peptides with the same affinity. Favors positively charged, aromatic or hydrophobic…
NaN	NaN	NaN	NaN	NaN	NaN	NaN	NaN	22.2581	22.0422	20.9579	21.2406	NaN	0	0	NaN	0	NaN	D3ZX04_RAT	Abcc10	ABCC10	ATP binding cassette subfamily C member 10	NaN	NaN	NaN	NaN	NaN	NaN	NaN	NaN	2	4	1	2	NaN	NaN	NaN	NaN	NaN	NaN	NaN	NaN	3	4	1	2	D3ZX04	D3ZX04
24.3322	24.2334	24.4412	23.9949	25.1074	25.2156	25.2942	25.3865	25.598	24.5677	22.6584	24.3554	3.9575	1.00052	0.0246319	0.0444627	0.771235	-0.956057	ABCD3_RAT	Abcd3	ABCD3	ATP-binding cassette sub-family D member 3 (EC 3.1.2.-) (EC 7.6.2.-) (70 kDa peroxisomal membrane protein) (PMP70)	8	6	6	4	9	9	10	9	10	8	4	6	9	6	6	5	11	10	13	12	13	13	4	6	P16970	P16970	FUNCTION: Broad substrate specificity ATP-dependent transporter of the ATP-binding cassette (ABC) family that catalyzes the transport of long-chain fatty acids (LCFA)-CoA, dicarboxylic acids-CoA, long-branched-chain fatty acids-CoA and bile acids from the cytosol to the peroxisome lumen for beta-oxydation. Has fatty acyl-CoA thioesterase and ATPase activities (By similarity). Probably hydrolyzes …
25.5029	25.4881	24.5473	24.798	24.7361	24.8958	25.7324	25.6618	25.5364	25.4615	25.6956	25.6035	0.19178	0.172468	1.01987	0.490191	0.568341	0.317723	A0A8I6GEV9_RAT	Abce1	ABCE1	ATP binding cassette subfamily E member 1	15	17	8	9	11	9	16	18	15	14	14	16	18	19	9	11	12	11	18	17	18	16	14	20	A0A8I6GEV9	A0A8I6GEV9
20.0414	21.4468	21.6764	22.3194	22.6514	22.3431	24.3963	23.2292	22.6219	22.9482	22.0729	21.9858	1.45088	1.78404	1.00307	1.03622	0.719353	-0.74782	ABCF1_RAT	Abcf1	ABCF1	ATP-binding cassette sub-family F member 1 (ATP-binding cassette 50)	0	1	2	1	3	1	6	3	2	3	1	1	0	2	3	1	2	1	6	3	2	3	1	1	Q6MG08	Q6MG08	FUNCTION: Required for efficient Cap- and IRES-mediated mRNA translation initiation. Not involved in the ribosome biogenesis (By similarity). {ECO:0000250, ECO:0000269|PubMed:10931828}.
23.5201	23.5384	23.9874	23.9201	23.8528	23.4723	25.7902	25.4441	24.244	24.2304	23.2088	23.6013	0.752526	0.898387	0.10408	0.0796404	0.62041	-0.818747	ABD12_RAT	Abhd12	ABHD12	Lysophosphatidylserine lipase ABHD12 (EC 3.1.-.-) (2-arachidonoylglycerol hydrolase ABHD12) (Abhydrolase domain-containing protein 12) (Monoacylglycerol lipase ABHD12) (EC 3.1.1.23) (Oxidized phosphatidylserine lipase ABHD12) (EC 3.1.-.-)	3	3	2	4	4	3	8	7	5	3	2	3	3	3	2	5	5	4	11	9	5	3	2	2	Q6AYT7	Q6AYT7	FUNCTION: Lysophosphatidylserine (LPS) lipase that mediates the hydrolysis of lysophosphatidylserine, a class of signaling lipids that regulates immunological and neurological processes (By similarity). Represents a major lysophosphatidylserine lipase in the brain, thereby playing a key role in the central nervous system (By similarity). Also able to hydrolyze oxidized phosphatidylserine; oxidize…
24.0167	24.2528	23.7258	23.7989	23.9562	22.8943	24.6569	24.8753	24.4921	24.1478	22.8745	23.705	0.118831	0.147137	0.148438	-0.143684	0.203397	-0.290821	ABHD6_RAT	Abhd6	ABHD6	Monoacylglycerol lipase ABHD6 (EC 3.1.1.23) (2-arachidonoylglycerol hydrolase) (Abhydrolase domain-containing protein 6)	2	5	3	2	5	4	5	6	4	6	4	2	1	5	3	2	5	4	6	7	4	6	4	2	Q5XI64	Q5XI64	FUNCTION: Lipase that preferentially hydrolysis medium-chain saturated monoacylglycerols including 2-arachidonoylglycerol (By similarity). Through 2-arachidonoylglycerol degradation may regulate endocannabinoid signaling pathways. Also has a lysophosphatidyl lipase activity with a preference for lysophosphatidylglycerol among other lysophospholipids (By similarity). Also able to degrade bis(monoa…
24.7866	24.7853	24.8556	24.9155	25.4125	25.4941	26.0243	26.1293	25.7413	25.7054	24.9375	24.999	2.62413	0.929328	1.22069	0.510056	0.719429	-0.419273	ABI1_RAT	Abi1	ABI1	Abl interactor 1 (Abelson interactor 1) (Abi-1) (Eps8 SH3 domain-binding protein) (Eps8-binding protein) (e3B1)	6	7	6	8	11	11	14	14	13	11	6	4	6	8	6	8	16	12	16	17	14	10	7	4	Q9QZM5	Q9QZM5	FUNCTION: May act in negative regulation of cell growth and transformation by interacting with nonreceptor tyrosine kinases ABL1 and/or ABL2. May play a role in regulation of EGF-induced Erk pathway activation. Involved in cytoskeletal reorganization and EGFR signaling. Together with EPS8 participates in transduction of signals from Ras to Rac. In vitro, a trimeric complex of ABI1, EPS8 and SOS1 …
24.4251	24.1736	24.64	24.56	25.3581	25.2458	25.8777	25.9651	25.5461	25.4507	24.5722	24.6506	2.85475	1.16203	1.1461	0.605242	0.895447	-0.556786	A0A8I5ZLD3_RAT	Abi2	ABI2	Abl-interactor 2	7	6	8	7	8	8	10	11	10	8	7	7	6	3	4	3	4	7	8	10	7	5	6	4	A0A8I5ZLD3	A0A8I5ZLD3
27.0814	24.8093	30.3906	30.2264	30.1814	30.1449	29.8376	29.8323	30.1426	30.0924	28.785	28.7405	0.670291	1.8721	0.415704	1.3132	0.668515	-0.558895	A0A8I5Y6A1_RAT	Ablim1	ABLIM1	Actin-binding LIM protein 1	2	2	11	9	9	11	8	8	8	9	7	7	2	2	11	9	10	13	8	8	8	10	8	8	A0A8I5Y6A1	A0A8I5Y6A1
NaN	NaN	NaN	NaN	NaN	NaN	NaN	NaN	23.2555	23.861	21.9055	22.7466	NaN	0	0	NaN	0	NaN	ABLM2_RAT	Ablim2	ABLIM2	Actin-binding LIM protein 2 (abLIM-2) (Actin-binding LIM protein family member 2)	NaN	NaN	NaN	NaN	NaN	NaN	NaN	NaN	3	4	1	2	NaN	NaN	NaN	NaN	NaN	NaN	NaN	NaN	3	4	1	2	Q6KC51	Q6KC51	FUNCTION: May act as scaffold protein. May stimulate ABRA activity and ABRA-dependent SRF transcriptional activity (By similarity). {ECO:0000250}.
25.2193	25.4422	25.1178	23.2623	25.4741	25.794	26.4904	26.0176	26.4367	26.3944	25.7426	25.8364	1.13187	1.18366	1.33518	1.34213	0.227183	0.158468	ABR_RAT	Abr	ABR	Active breakpoint cluster region-related protein	7	7	7	4	9	10	12	12	14	13	10	10	8	8	9	4	9	9	12	14	16	15	10	11	A0A0G2JTR4	A0A0G2JTR4	FUNCTION: Protein with a unique structure having two opposing regulatory activities toward small GTP-binding proteins. The C-terminus is a GTPase-activating protein domain which stimulates GTP hydrolysis by RAC1, RAC2 and CDC42. Accelerates the intrinsic rate of GTP hydrolysis of RAC1 or CDC42, leading to down-regulation of the active GTP-bound form. The central Dbl homology (DH) domain functions…
NaN	NaN	NaN	NaN	NaN	NaN	NaN	NaN	21.1007	21.1505	21.755	20.6852	NaN	0	0	NaN	0	NaN	THIKB_RAT	Acaa1b	ACAA1B	3-ketoacyl-CoA thiolase B, peroxisomal (EC 2.3.1.155) (EC 2.3.1.16) (EC 2.3.1.9) (Acetyl-CoA acyltransferase B) (Beta-ketothiolase B) (Peroxisomal 3-oxoacyl-CoA thiolase B)	NaN	NaN	NaN	NaN	NaN	NaN	NaN	NaN	1	1	1	0	NaN	NaN	NaN	NaN	NaN	NaN	NaN	NaN	1	1	1	0	P07871;P21775	P07871	FUNCTION: Responsible for the thiolytic cleavage of straight chain 3-keto fatty acyl-CoAs (3-oxoacyl-CoAs) (PubMed:10064897, PubMed:2882519). Plays an important role in fatty acid peroxisomal beta-oxidation (PubMed:10064897, PubMed:2882519). Catalyzes the cleavage of short, medium, long, and very long straight chain 3-oxoacyl-CoAs (PubMed:10064897, PubMed:2882519). Medium chain straight 3-oxoacyl…
NaN	NaN	NaN	NaN	21.2514	21.2037	22.8552	22.8276	23.7138	23.8572	23.7216	23.2931	0	NaN	0	NaN	1.8096	1.61192	A0A8I6GJX2_RAT	Acap3	ACAP3	Arf-GAP with coiled-coil, ANK repeat and PH domain-containing protein (Cnt-b) (Centaurin-beta)	NaN	NaN	NaN	NaN	2	1	5	5	7	8	6	6	NaN	NaN	NaN	NaN	2	1	4	6	8	8	6	6	A0A8I6GJX2	A0A8I6GJX2	FUNCTION: GTPase-activating protein for the ADP ribosylation factor family. {ECO:0000256|RuleBase:RU369028}.
NaN	NaN	NaN	NaN	22.5767	21.5566	23.7525	23.5199	23.2716	23.4193	19.6642	22.7249	0	NaN	0	NaN	0.231283	-0.581432	THIC_RAT	Acat2	ACAT2	Acetyl-CoA acetyltransferase, cytosolic (EC 2.3.1.9) (Cytosolic acetoacetyl-CoA thiolase)	NaN	NaN	NaN	NaN	2	0	3	2	2	3	0	1	NaN	NaN	NaN	NaN	1	0	4	3	2	4	0	1	Q5XI22;A0A0G2JUB4	Q5XI22	FUNCTION: Involved in the biosynthetic pathway of cholesterol. {ECO:0000250|UniProtKB:Q9BWD1}.
27.9711	27.9241	27.8657	27.8756	26.4968	26.5356	28.3624	28.4506	23.9764	23.5727	22.4297	22.305	0.352615	-0.447735	4.61386	-4.83818	3.1639	-4.39044	GCP60_RAT	Acbd3	ACBD3	Golgi resident protein GCP60 (Acyl-CoA-binding domain-containing protein 3) (DMT1-associated protein) (DAP) (Golgi complex-associated protein 1) (GOCAP1) (Golgi phosphoprotein 1) (GOLPH1)	22	21	20	19	16	15	20	21	6	5	5	3	35	30	37	37	21	22	39	45	8	7	7	4	Q7TNY6	Q7TNY6	FUNCTION: Involved in the maintenance of Golgi structure by interacting with giantin, affecting protein transport between the endoplasmic reticulum and Golgi. Involved in hormone-induced steroid biosynthesis in testicular Leydig cells. Recruits PI4KB to the Golgi apparatus membrane; enhances the enzyme activity of PI4KB activity via its membrane recruitment thereby increasing the local concentrat…
NaN	NaN	NaN	NaN	23.6636	23.7377	25.2456	25.318	24.4747	25.1972	22.0212	19.6673	0	NaN	0	NaN	0.579694	-1.65111	ACBD5_RAT	Acbd5	ACBD5	Acyl-CoA-binding domain-containing protein 5	NaN	NaN	NaN	NaN	3	3	7	7	5	6	1	1	NaN	NaN	NaN	NaN	3	3	7	10	5	6	1	1	A0FKI7;A0A8I5Y5I3	A0FKI7	FUNCTION: Acyl-CoA binding protein which acts as the peroxisome receptor for pexophagy but is dispensable for aggrephagy and nonselective autophagy. Binds medium- and long-chain acyl-CoA esters (By similarity). {ECO:0000250}.
NaN	NaN	NaN	NaN	23.1208	23.4858	22.9829	22.4743	23.4182	22.7833	22.0025	21.0124	0	NaN	0	NaN	0.601463	-0.711851	E9PST5_RAT	Acin1	ACIN1	Apoptotic chromatin condensation inducer 1	NaN	NaN	NaN	NaN	3	5	2	2	3	3	1	0	NaN	NaN	NaN	NaN	4	5	2	2	4	3	1	0	E9PST5	E9PST5
25.5112	25.4845	25.0962	25.1829	25.5178	25.8179	26.3937	26.2083	26.2354	26.3101	25.3735	25.5742	1.61295	0.665723	1.12819	0.554593	0.137267	-0.11113	ACLY_RAT	Acly	ACLY	ATP-citrate synthase (EC 2.3.3.8) (ATP-citrate (pro-S-)-lyase) (Citrate cleavage enzyme)	30	27	24	25	33	29	35	38	37	32	26	27	32	32	27	29	37	38	43	49	44	47	29	34	P16638	P16638	FUNCTION: Catalyzes the cleavage of citrate into oxaloacetate and acetyl-CoA, the latter serving as common substrate for de novo cholesterol and fatty acid synthesis. {ECO:0000269|PubMed:9116495}.
26.1796	26.0749	25.245	25.1677	25.3675	25.3239	25.9668	26.1054	26.5418	26.5253	25.7135	25.8694	0.0245972	0.024097	0.699779	0.49568	0.790406	0.471583	BACH_RAT	Acot7	ACOT7	Cytosolic acyl coenzyme A thioester hydrolase (EC 3.1.2.2) (ACH1) (ACT) (Acyl-CoA thioesterase 7) (Brain acyl-CoA hydrolase) (BACH) (CTE-IIa) (CTE-IIb) (CTE-II) (LACH1) (Long chain acyl-CoA thioester hydrolase) (MTE-II)	9	8	6	8	7	6	9	8	11	9	8	7	11	12	9	9	10	7	11	11	12	11	9	10	Q64559	Q64559	FUNCTION: Catalyzes the hydrolysis of acyl-CoAs into free fatty acids and coenzyme A (CoASH), regulating their respective intracellular levels (PubMed:7906114). Preferentially hydrolyzes palmitoyl-CoA, but has a broad specificity acting on other fatty acyl-CoAs with chain-lengths of C8-C18 (PubMed:7906114). May play an important physiological function in brain (PubMed:7906114). {ECO:0000269|PubMe…
NaN	NaN	NaN	NaN	23.8405	23.7834	24.6334	24.8056	24.561	24.425	25.1699	25.3036	0	NaN	0	NaN	0.881993	0.599177	F7ETS0_RAT	Acot9	ACOT9	Acyl-CoA thioesterase 9	NaN	NaN	NaN	NaN	6	5	7	8	7	7	15	12	NaN	NaN	NaN	NaN	6	7	7	11	11	8	17	16	F7ETS0	F7ETS0
24.363	24.333	24.6258	24.606	25.075	25.0348	26.0998	26.1169	25.4798	25.5211	24.9996	24.9326	1.89302	1.09966	2.30804	0.751343	0.459572	-0.348319	PPAL_RAT	Acp2	ACP2	Lysosomal acid phosphatase (LAP) (EC 3.1.3.2)	4	6	6	5	9	7	9	9	9	7	7	9	4	6	6	6	10	8	11	11	9	9	6	10	P20611	P20611
21.7383	21.8095	20.0362	22.0674	21.9845	21.4906	23.8769	23.2873	21.9836	21.888	21.1973	21.8137	0.867587	1.24699	0.252875	0.307803	0.800583	-0.939187	ACSL1_RAT	Acsl1	ACSL1	Long-chain-fatty-acid--CoA ligase 1 (EC 6.2.1.3) (Arachidonate--CoA ligase) (EC 6.2.1.15) (Long-chain acyl-CoA synthetase 1) (LACS 1) (Long-chain-fatty-acid--CoA ligase, liver isozyme) (Phytanate--CoA ligase) (EC 6.2.1.24)	2	2	0	1	3	2	4	4	1	2	2	1	2	2	0	1	3	2	4	4	1	1	3	1	P18163	P18163	FUNCTION: Catalyzes the conversion of long-chain fatty acids to their active form acyl-CoAs for both synthesis of cellular lipids, and degradation via beta-oxidation (PubMed:8978480, PubMed:10198260, PubMed:10749848, PubMed:28209804). Preferentially uses palmitoleate, oleate and linoleate (By similarity). Preferentially activates arachidonate than epoxyeicosatrienoic acids (EETs) or hydroxyeicosa…
23.0896	22.5363	22.4955	22.5771	23.0074	23.2755	25.7946	25.6736	23.4038	23.357	21.1251	22.35	1.2192	1.76312	0.0749406	-0.115681	1.05606	-1.8788	ACSL3_RAT	Acsl3	ACSL3	Fatty acid CoA ligase Acsl3 (Arachidonate--CoA ligase Acsl3) (EC 6.2.1.15) (Brain acyl-CoA synthetase II) (Long-chain acyl-CoA synthetase 3) (LACS 3) (Long-chain-fatty-acid--CoA ligase 3) (EC 6.2.1.3) (Medium-chain acyl-CoA ligase Acsl3) (EC 6.2.1.2)	10	6	9	6	9	9	18	19	9	10	3	4	9	6	10	8	9	8	21	21	9	9	2	3	Q63151	Q63151	FUNCTION: Catalyzes the conversion of long-chain fatty acids to their active form acyl-CoA for both synthesis of cellular lipids, and degradation via beta-oxidation (PubMed:28209804, PubMed:19737935, PubMed:15683247). ACSL3 is required for the incorporation of fatty acids into phosphatidylcholine, the major phospholipid located on the surface of VLDL (very low density lipoproteins) (By similarity…
24.9064	24.8904	25.0235	24.5743	25.131	25.0994	26.943	26.9387	25.0223	25.1029	24.3508	24.4601	1.15505	1.17937	0.213112	-0.114645	1.21827	-1.29401	ACSL4_RAT	Acsl4	ACSL4	Long-chain-fatty-acid--CoA ligase 4 (EC 6.2.1.3) (Arachidonate--CoA ligase) (EC 6.2.1.15) (Long-chain acyl-CoA synthetase 4) (LACS 4)	16	15	15	15	17	18	28	29	16	16	13	11	21	17	19	19	17	20	38	42	17	18	15	16	O35547	O35547	FUNCTION: Catalyzes the conversion of long-chain fatty acids to their active form acyl-CoA for both synthesis of cellular lipids, and degradation via beta-oxidation (PubMed:28209804, PubMed:23766516, PubMed:9096315). Preferentially activates arachidonate and eicosapentaenoate as substrates (PubMed:9096315). Preferentially activates 8,9-EET > 14,15-EET > 5,6-EET > 11,12-EET (PubMed:23766516). Modu…
23.0677	22.836	22.6399	22.0014	22.3126	22.3224	24.0265	23.3038	22.5383	22.4944	20.1047	21.7441	0.316118	0.355074	0.731087	-0.915862	0.916159	-1.27094	ACSL6_RAT	Acsl6	ACSL6	Long-chain-fatty-acid--CoA ligase 6 (EC 6.2.1.3) (Arachidonate--CoA ligase) (EC 6.2.1.15) (Long-chain acyl-CoA synthetase 6) (LACS 6) (Long-chain-fatty-acid--CoA ligase, brain isozyme)	1	2	1	1	2	3	6	6	1	2	1	1	1	3	1	1	2	3	6	7	1	3	1	1	P33124	P33124	FUNCTION: Catalyzes the conversion of long-chain fatty acids to their active form acyl-CoA for both synthesis of cellular lipids, and degradation via beta-oxidation (PubMed:28209804). Plays an important role in fatty acid metabolism in brain and the acyl-CoAs produced may be utilized exclusively for the synthesis of the brain lipid. {ECO:0000269|PubMed:28209804}.
NaN	NaN	NaN	NaN	NaN	NaN	NaN	NaN	22.7917	22.3246	22.6118	20.0102	NaN	0	0	NaN	0	NaN	A0A8I6GJ11_RAT	Acss2	ACSS2	Propionate--CoA ligase (EC 6.2.1.1) (EC 6.2.1.17)	NaN	NaN	NaN	NaN	NaN	NaN	NaN	NaN	3	4	2	0	NaN	NaN	NaN	NaN	NaN	NaN	NaN	NaN	4	4	3	0	A0A8I6GJ11	A0A8I6GJ11
NaN	NaN	NaN	NaN	30.0278	30.0103	29.7371	29.8138	29.5462	29.9056	28.6608	28.6924	0	NaN	0	NaN	1.1394	-0.695972	ACTB_RAT	Actb	ACTB	Actin, cytoplasmic 1 (EC 3.6.4.-) (Beta-actin) [Cleaved into: Actin, cytoplasmic 1, N-terminally processed]	NaN	NaN	NaN	NaN	38	40	33	34	34	35	30	29	NaN	NaN	NaN	NaN	9	18	12	10	9	11	4	5	P60711;A0A8I5Y704	P60711	FUNCTION: Actin is a highly conserved protein that polymerizes to produce filaments that form cross-linked networks in the cytoplasm of cells. Actin exists in both monomeric (G-actin) and polymeric (F-actin) forms, both forms playing key functions, such as cell motility and contraction. In addition to their role in the cytoplasmic cytoskeleton, G- and F-actin also localize in the nucleus, and reg…
NaN	NaN	NaN	NaN	20.734	24.426	23.3496	23.3149	23.4645	23.6103	22.7751	20.2889	0	NaN	0	NaN	0.14589	-0.421463	D3ZRN3_RAT	Actbl2	ACTBL2	Actin, beta-like 2	NaN	NaN	NaN	NaN	11	12	8	8	8	10	9	7	NaN	NaN	NaN	NaN	1	1	1	1	1	2	2	0	D3ZRN3	D3ZRN3
NaN	NaN	NaN	NaN	33.958	33.9055	33.4426	33.4575	33.475	33.433	32.4056	32.3496	0	NaN	0	NaN	1.19822	-0.775099	ACTG_RAT	Actg1	ACTG1	Actin, cytoplasmic 2 (EC 3.6.4.-) (Gamma-actin) [Cleaved into: Actin, cytoplasmic 2, N-terminally processed]	NaN	NaN	NaN	NaN	39	41	34	35	35	36	30	29	NaN	NaN	NaN	NaN	391	360	302	289	313	295	178	168	P63259	P63259	FUNCTION: Actins are highly conserved proteins that are involved in various types of cell motility and are ubiquitously expressed in all eukaryotic cells. {ECO:0000250|UniProtKB:P63261}.
24.1333	23.8787	21.4942	23.9192	24.2273	24.2263	24.677	24.7865	23.7367	24.0229	23.5331	23.4192	0.885797	1.12294	0.199511	0.321654	2.16876	-0.801281	ACL6B_RAT	Actl6b	ACTL6B	Actin-like protein 6B (BRG1-associated factor 53B) (BAF53B)	2	2	2	4	4	5	4	5	3	3	2	2	2	2	2	4	4	6	4	6	3	4	2	2	P86173	P86173	FUNCTION: Involved in transcriptional activation and repression of select genes by chromatin remodeling (alteration of DNA-nucleosome topology). Component of SWI/SNF chromatin remodeling complexes that carry out key enzymatic activities, changing chromatin structure by altering DNA-histone contacts within a nucleosome in an ATP-dependent manner. Belongs to the neuron-specific chromatin remodeling…
NaN	NaN	NaN	NaN	24.4681	24.5787	24.2901	23.2567	24.1765	24.2021	20.0873	20.9893	0	NaN	0	NaN	0.796807	-1.78459	ACTN1_RAT	Actn1	ACTN1	Alpha-actinin-1 (Alpha-actinin cytoskeletal isoform) (F-actin cross-linking protein) (Non-muscle alpha-actinin-1)	NaN	NaN	NaN	NaN	18	16	16	13	14	14	8	8	NaN	NaN	NaN	NaN	5	8	7	5	5	7	1	1	Q9Z1P2	Q9Z1P2	FUNCTION: F-actin cross-linking protein which is thought to anchor actin to a variety of intracellular structures. This is a bundling protein (By similarity). {ECO:0000250}.
NaN	NaN	NaN	NaN	26.4159	26.3628	26.3828	26.3113	26.4985	26.4432	24.8668	24.9711	0	NaN	0	NaN	0.733915	-0.673313	ACTN4_RAT	Actn4	ACTN4	Alpha-actinin-4 (Non-muscle alpha-actinin 4)	NaN	NaN	NaN	NaN	38	33	37	34	37	33	21	23	NaN	NaN	NaN	NaN	48	42	47	46	43	40	21	23	Q9QXQ0	Q9QXQ0	FUNCTION: F-actin cross-linking protein which is thought to anchor actin to a variety of intracellular structures. This is a bundling protein. Probably involved in vesicular trafficking via its association with the CART complex. The CART complex is necessary for efficient transferrin receptor recycling but not for EGFR degradation. Involved in tight junction assembly in epithelial cells probably …
23.8938	23.8742	23.871	23.7386	23.9056	23.9615	24.4343	24.6094	24.6246	24.64	23.881	23.9532	1.12973	0.383296	1.06345	0.430302	0.0616331	0.0470057	A0A8I6GBD2_RAT	Actr10	ACTR10	Actin related protein 10	8	10	8	7	7	11	11	11	12	11	8	10	9	12	8	8	10	14	13	16	11	15	11	12	A0A8I6GBD2	A0A8I6GBD2
26.5241	26.5171	26.3321	26.2814	26.3583	26.6996	27.6293	27.6168	27.4743	27.4283	26.396	26.5448	1.04043	0.662299	0.959187	0.547132	0.0978441	-0.115167	ACTZ_RAT	Actr1a	ACTR1A	Alpha-centractin (Centractin)	14	14	15	12	14	15	22	20	20	18	17	14	20	17	17	14	16	16	32	32	29	27	23	22	P85515	P85515	FUNCTION: Part of the ACTR1A/ACTB filament around which the dynactin complex is built. The dynactin multiprotein complex activates the molecular motor dynein for ultra-processive transport along microtubules. {ECO:0000250|UniProtKB:F2Z5G5}.
24.209	24.4144	24.2984	24.2348	24.4411	24.3917	25.3179	25.0609	25.1385	25.0166	24.6615	24.1462	1.15172	0.513757	1.02693	0.45156	0.0694947	-0.0621963	F7F067_RAT	Actr1b	ACTR1B	Actin related protein 1B	10	10	11	9	9	9	14	13	12	13	12	10	3	2	4	4	2	2	3	5	5	5	4	3	F7F067	F7F067
25.6323	25.322	27.3543	27.7428	27.8393	27.6927	27.5481	27.8107	27.1464	27.2834	25.9157	26.0832	1.02395	1.20986	0.0469633	0.0943375	1.67566	-1.11552	ARP2_RAT	Actr2	ACTR2	Actin-related protein 2 (Actin-like protein 2)	5	4	10	13	11	11	10	11	11	11	5	8	5	3	13	15	15	14	13	14	12	16	5	10	Q5M7U6	Q5M7U6	FUNCTION: ATP-binding component of the Arp2/3 complex, a multiprotein complex that mediates actin polymerization upon stimulation by nucleation-promoting factor (NPF). The Arp2/3 complex mediates the formation of branched actin networks in the cytoplasm, providing the force for cell motility. Seems to contact the pointed end of the daughter actin filament. In addition to its role in the cytoplasm…
23.682	23.6855	25.6516	25.4877	25.645	25.7058	25.817	25.8517	25.49	25.4876	24.578	24.4665	1.07054	1.1282	0.252315	0.378826	1.41305	-0.749376	ARP3_RAT	Actr3	ACTR3	Actin-related protein 3 (Actin-like protein 3)	9	7	18	14	16	13	16	15	14	11	9	8	11	7	21	18	19	15	18	23	18	14	9	8	Q4V7C7	Q4V7C7	FUNCTION: ATP-binding component of the Arp2/3 complex, a multiprotein complex that mediates actin polymerization upon stimulation by nucleation-promoting factor (NPF). The Arp2/3 complex mediates the formation of branched actin networks in the cytoplasm, providing the force for cell motility. Seems to contact the pointed end of the daughter actin filament. In podocytes, required for the formation…
NaN	NaN	NaN	NaN	24.2827	20.531	23.8205	23.7459	NaN	NaN	NaN	NaN	0	NaN	NaN	0	0	NaN	A0A8I6GL35_RAT	Actr3b	ACTR3B	Actin related protein 3B	NaN	NaN	NaN	NaN	8	2	4	5	NaN	NaN	NaN	NaN	NaN	NaN	NaN	NaN	5	0	1	1	NaN	NaN	NaN	NaN	A0A8I6GL35	A0A8I6GL35
21.9938	20.5349	22.3019	21.8441	21.6262	21.3705	22.6053	22.4457	NaN	NaN	NaN	NaN	0.290041	0.343235	0	NaN	0	NaN	AVR2A_RAT	Acvr2a	ACVR2A	Activin receptor type-2A (EC 2.7.11.30) (Activin receptor type IIA) (ACTR-IIA)	2	0	3	3	2	1	2	3	NaN	NaN	NaN	NaN	2	0	3	4	2	1	2	3	NaN	NaN	NaN	NaN	P38444	P38444	FUNCTION: On ligand binding, forms a receptor complex consisting of two type II and two type I transmembrane serine/threonine kinases. Type II receptors phosphorylate and activate type I receptors which autophosphorylate, then bind and activate SMAD transcriptional regulators. Receptor for activin A, activin B and inhibin A. Mediates induction of adipogenesis by GDF6. {ECO:0000250|UniProtKB:P2703…
NaN	NaN	NaN	NaN	19.1134	19.8047	24.0537	23.0701	NaN	NaN	NaN	NaN	0	NaN	NaN	0	0	NaN	A0A8I5Y6E8_RAT	Adam22	ADAM22	ADAM metallopeptidase domain 22	NaN	NaN	NaN	NaN	1	0	5	5	NaN	NaN	NaN	NaN	NaN	NaN	NaN	NaN	1	0	5	6	NaN	NaN	NaN	NaN	A0A8I5Y6E8	A0A8I5Y6E8
23.4749	22.9663	23.3382	23.1795	23.3135	23.2676	23.9104	23.9922	23.677	23.732	23.3306	23.2915	0.870125	0.381186	0.85005	0.268036	0.200413	-0.11315	O88768_RAT	Adap1	ADAP1	ArfGAP with dual PH domains 1 (IP4/PIP3 binding protein)	4	2	4	3	3	4	5	4	4	5	4	5	4	2	4	3	3	5	6	4	4	6	4	4	O88768	O88768
21.5239	21.6877	21.9184	21.8326	22.1634	21.7265	22.4796	22.5673	21.4524	21.7841	21.4087	21.5409	1.25123	0.493599	0.800546	-0.194098	1.78994	-0.687697	A0A8I5Y874_RAT	Adck1	ADCK1	AarF domain-containing protein kinase 1	2	2	1	1	2	1	2	1	1	3	2	2	1	3	3	1	2	2	3	1	1	3	1	2	A0A8I5Y874	A0A8I5Y874
25.6906	25.4654	26.141	26.1035	26.4277	26.3472	26.8267	26.9936	27.0902	27.0861	26.1343	26.1535	1.91009	0.798673	1.27793	0.765893	0.0361051	-0.0327797	ADDA_RAT	Add1	ADD1	Alpha-adducin (Erythrocyte adducin subunit alpha)	13	15	18	15	20	19	24	22	22	20	16	16	15	16	21	16	23	18	30	31	27	31	20	18	Q63028	Q63028	FUNCTION: Membrane-cytoskeleton-associated protein that promotes the assembly of the spectrin-actin network. Binds to calmodulin.
24.8843	25.0639	24.8667	25.0676	25.2669	25.1787	26.3581	25.7275	25.7161	25.7357	25.7572	25.7979	1.27486	0.662161	4.99359	0.781085	0.170236	0.118924	ADDB_RAT	Add2	ADD2	Beta-adducin (Adducin-63) (Erythrocyte adducin subunit beta)	11	11	13	14	15	14	18	16	19	16	16	16	14	15	18	14	18	14	23	20	24	22	21	20	Q05764	Q05764	FUNCTION: Membrane-cytoskeleton-associated protein that promotes the assembly of the spectrin-actin network. Binds to the erythrocyte membrane receptor SLC2A1/GLUT1 and may therefore provide a link between the spectrin cytoskeleton to the plasma membrane. Binds to calmodulin. Calmodulin binds preferentially to the beta subunit (By similarity). {ECO:0000250}.
22.0572	21.3505	22.1005	21.9143	22.3617	22.3682	24.868	25.4998	22.403	22.482	21.8097	20.3244	1.20158	1.91883	0.0679832	-0.100832	1.09179	-2.01966	D4A831_RAT	Adgrb3	ADGRB3	Adhesion G protein-coupled receptor B3	1	0	2	2	2	1	9	10	2	4	2	2	1	0	2	2	2	1	8	10	2	5	2	2	D4A831	D4A831
21.5164	19.7505	23.5098	22.6012	23.2252	23.21	24.996	24.727	23.8232	23.6398	19.6865	21.7987	1.2366	2.19509	0.115925	0.392566	0.837937	-1.80252	AGRL1_RAT	Adgrl1	ADGRL1	Adhesion G protein-coupled receptor L1 (Calcium-independent alpha-latrotoxin receptor 1) (CIRL-1) (Latrophilin-1)	3	3	7	4	7	6	14	14	9	9	3	3	4	3	8	4	8	6	17	14	10	11	3	4	O88917	O88917	FUNCTION: Calcium-independent receptor of high affinity for alpha-latrotoxin, an excitatory neurotoxin present in black widow spider venom which triggers massive exocytosis from neurons and neuroendocrine cells. Receptor probably implicated in the regulation of exocytosis. {ECO:0000269|PubMed:9208860, ECO:0000269|PubMed:9830014}.; FUNCTION: [Isoform 2]: Receptor for TENM2 that mediates heterophil…
NaN	NaN	NaN	NaN	20.0552	21.5332	22.616	22.3594	NaN	NaN	NaN	NaN	0	NaN	NaN	0	0	NaN	AGRL2_RAT	Adgrl2	ADGRL2	Adhesion G protein-coupled receptor L2 (Calcium-independent alpha-latrotoxin receptor 2) (CIRL-2) (Latrophilin-2)	NaN	NaN	NaN	NaN	2	4	5	3	NaN	NaN	NaN	NaN	NaN	NaN	NaN	NaN	1	3	4	3	NaN	NaN	NaN	NaN	O88923	O88923	FUNCTION: Calcium-independent receptor of low affinity for alpha-latrotoxin, an excitatory neurotoxin present in black widow spider venom which triggers massive exocytosis from neurons and neuroendocrine cells. Receptor probably implicated in the regulation of exocytosis. {ECO:0000269|PubMed:10026162}.
NaN	NaN	NaN	NaN	20.9627	21.9016	23.2011	22.8697	NaN	NaN	NaN	NaN	0	NaN	NaN	0	0	NaN	AGRL3_RAT	Adgrl3	ADGRL3	Adhesion G protein-coupled receptor L3 (Calcium-independent alpha-latrotoxin receptor 3) (CIRL-3) (Latrophilin-3)	NaN	NaN	NaN	NaN	1	2	4	3	NaN	NaN	NaN	NaN	NaN	NaN	NaN	NaN	1	2	4	3	NaN	NaN	NaN	NaN	Q9Z173	Q9Z173	FUNCTION: Plays a role in cell-cell adhesion and neuron guidance via its interactions with FLRT2 and FLRT3 that are expressed at the surface of adjacent cells. Plays a role in the development of glutamatergic synapses in the cortex. Important in determining the connectivity rates between the principal neurons in the cortex. {ECO:0000250|UniProtKB:Q80TS3}.
25.6447	25.5452	25.6782	25.8112	25.3135	25.5032	24.8374	24.867	25.6107	25.562	25.8006	25.8197	1.6743	-0.539533	0.124424	0.0284109	1.72782	0.567944	A0A8I5ZWY4_RAT	Ado	ADO	2-aminoethanethiol dioxygenase	9	11	10	12	8	7	7	6	9	10	10	8	12	14	13	14	12	7	8	6	13	12	14	8	A0A8I5ZWY4	A0A8I5ZWY4
NaN	NaN	NaN	NaN	23.0316	20.1734	22.9524	23.4578	22.7497	23.1507	20.6271	22.5756	0	NaN	0	NaN	0.0476912	-0.128025	ADRM1_RAT	Adrm1	ADRM1	Proteasomal ubiquitin receptor ADRM1 (110 kDa cell membrane glycoprotein) (Gp110) (Adhesion-regulating molecule 1) (ARM-1) (Rpn13 homolog)	NaN	NaN	NaN	NaN	1	1	1	2	2	2	1	1	NaN	NaN	NaN	NaN	1	1	1	3	2	2	1	2	Q9JMB5	Q9JMB5	FUNCTION: Component of the 26S proteasome, a multiprotein complex involved in the ATP-dependent degradation of ubiquitinated proteins. This complex plays a key role in the maintenance of protein homeostasis by removing misfolded or damaged proteins, which could impair cellular functions, and by removing proteins whose functions are no longer required. Therefore, the proteasome participates in num…
23.3729	23.1943	23.0147	23.2587	23.0021	23.266	24.2488	24.0451	23.8912	23.8887	23.1236	23.1539	0.670277	0.430346	0.63211	0.304199	0.12782	-0.126146	A0A8I5ZTN5_RAT	Adsl	ADSL	Adenylosuccinate lyase (ASL) (EC 4.3.2.2) (Adenylosuccinase)	4	3	3	3	5	3	8	6	6	6	4	2	4	3	3	3	6	4	9	8	6	8	3	2	A0A8I5ZTN5	A0A8I5ZTN5	FUNCTION: Catalyzes two non-sequential steps in de novo AMP synthesis: converts (S)-2-(5-amino-1-(5-phospho-D-ribosyl)imidazole-4-carboxamido)succinate (SAICAR) to fumarate plus 5-amino-1-(5-phospho-D-ribosyl)imidazole-4-carboxamide, and thereby also contributes to de novo IMP synthesis, and converts succinyladenosine monophosphate (SAMP) to AMP and fumarate. {ECO:0000256|ARBA:ARBA00002971}.
NaN	NaN	NaN	NaN	20.7574	20.4474	21.5151	21.4259	20.7121	21.5175	20.4249	20.2846	0	NaN	0	NaN	0.34141	-0.301672	D4AEP0_RAT	Adss	ADSS	Adenylosuccinate synthetase isozyme 2 (AMPSase 2) (AdSS 2) (EC 6.3.4.4) (Adenylosuccinate synthetase, acidic isozyme) (Adenylosuccinate synthetase, liver isozyme) (L-type adenylosuccinate synthetase) (IMP--aspartate ligase 2)	NaN	NaN	NaN	NaN	1	1	3	3	3	0	1	1	NaN	NaN	NaN	NaN	1	1	4	3	3	0	1	1	D4AEP0	D4AEP0	FUNCTION: Plays an important role in the de novo pathway and in the salvage pathway of purine nucleotide biosynthesis. Catalyzes the first commited step in the biosynthesis of AMP from IMP. {ECO:0000256|HAMAP-Rule:MF_03127}.; FUNCTION: Plays an important role in the de novo pathway of purine nucleotide biosynthesis. {ECO:0000256|RuleBase:RU000520}.
25.5878	25.0962	25.6628	25.535	25.7433	25.7001	25.9961	26.1023	26.6095	26.4885	26.0927	25.7321	1.38314	0.41502	1.7367	0.760278	0.767281	0.345258	AFAP1_RAT	Afap1	AFAP1	Actin filament-associated protein 1 (110 kDa actin filament-associated protein) (AFAP-110)	8	7	11	10	14	9	12	14	15	14	10	14	9	7	13	11	16	10	14	17	23	21	14	18	Q8VH46	Q8VH46	FUNCTION: Can cross-link actin filaments into both network and bundle structures. May modulate changes in actin filament integrity and induce lamellipodia formation. May function as an adapter molecule that links other proteins, such as SRC and PKC to the actin cytoskeleton (By similarity). {ECO:0000250}.
24.7192	24.0291	25.5072	25.3281	25.1935	26.1686	25.655	25.5431	26.8534	25.5296	25.8585	25.8058	0.976874	0.744146	1.3451	1.11594	0.477863	0.371794	AFAD_RAT	Afdn	AFDN	Afadin (Afadin adherens junction formation factor) (Protein Af-6)	10	9	19	23	23	25	44	35	37	37	21	19	10	10	24	26	28	31	60	47	47	43	23	23	O35889	O35889	FUNCTION: Belongs to an adhesion system, probably together with the E-cadherin-catenin system, which plays a role in the organization of homotypic, interneuronal and heterotypic cell-cell adherens junctions (AJs) (PubMed:9334353). Nectin- and actin-filament-binding protein that connects nectin to the actin cytoskeleton (PubMed:9334353). May play a key role in the organization of epithelial struct…
25.7962	20.7441	25.4405	25.0786	25.9348	25.5209	27.0113	26.9273	26.4527	26.4435	25.465	21.2191	0.842994	2.08374	0.138809	0.630251	0.513674	-1.45349	A0A8I6A2A6_RAT	Afg2a	AFG2A	Spermatogenesis associated 5	1	0	1	1	1	1	1	2	1	2	1	1	1	0	1	1	1	1	2	2	2	2	1	1	A0A8I6A2A6	A0A8I6A2A6
NaN	NaN	NaN	NaN	22.3589	23.1325	21.7955	21.3991	NaN	NaN	NaN	NaN	0	NaN	NaN	0	0	NaN	F1LN92_RAT	Afg3l2	AFG3L2	AFG3 like matrix AAA peptidase subunit 2	NaN	NaN	NaN	NaN	2	2	2	2	NaN	NaN	NaN	NaN	NaN	NaN	NaN	NaN	1	1	1	2	NaN	NaN	NaN	NaN	F1LN92	F1LN92
23.0907	20.2895	24.1773	23.7708	25.0893	25.5246	26.2968	26.4366	21.9143	22.8946	19.9711	21.0179	1.74137	3.00475	0.60859	-1.38259	3.11094	-4.38734	D3ZQQ1_RAT	Aftph	AFTPH	Aftiphilin	3	2	6	4	15	11	20	19	2	4	1	1	4	3	11	4	19	16	22	22	3	4	1	1	D3ZQQ1	D3ZQQ1
NaN	NaN	NaN	NaN	20.3616	21.2837	23.8925	22.9379	22.6844	24.7457	21.4566	20.5768	0	NaN	0	NaN	0.0735297	0.246978	A0A8I6AWZ3_RAT	Agap1	AGAP1	ArfGAP with GTPase domain, ankyrin repeat and PH domain 1	NaN	NaN	NaN	NaN	3	3	7	5	5	7	1	3	NaN	NaN	NaN	NaN	2	2	6	5	5	9	1	2	A0A8I6AWZ3	A0A8I6AWZ3
NaN	NaN	NaN	NaN	21.9184	20.1209	22.5413	22.2327	22.9761	21.9949	21.51	20.4308	0	NaN	0	NaN	0.0109191	0.0245862	AGAP2_RAT	Agap2	AGAP2	Arf-GAP with GTPase, ANK repeat and PH domain-containing protein 2 (AGAP-2) (Centaurin-gamma-1) (Cnt-g1) (Phosphatidylinositol 3-kinase enhancer) (PIKE)	NaN	NaN	NaN	NaN	1	1	3	2	3	2	1	1	NaN	NaN	NaN	NaN	1	1	3	2	4	2	1	1	Q8CGU4	Q8CGU4	FUNCTION: GTPase-activating protein (GAP) for ARF1 and ARF5, which also shows strong GTPase activity. Participates in the prevention of neuronal apoptosis by enhancing PI3 kinase activity. Aids the coupling of metabotropic glutamate receptor 1 (GRM1) to cytoplasmic PI3 kinase by interacting with Homer scaffolding proteins, and also seems to mediate anti-apoptotic effects of NGF by activating nucl…
23.9946	24.0298	24.3121	24.424	25.1098	25.0919	25.42	25.3215	25.8408	25.6527	24.5127	24.6911	3.65475	1.04572	1.50904	0.984228	0.0634329	-0.0614934	A0A8I5Y9H3_RAT	Agap3	AGAP3	ArfGAP with GTPase domain, ankyrin repeat and PH domain 3	3	4	6	6	8	9	10	8	11	8	4	6	3	5	7	7	8	9	11	9	15	10	5	8	A0A8I5Y9H3	A0A8I5Y9H3
NaN	NaN	NaN	NaN	24.6343	24.8931	25.7915	25.6619	NaN	NaN	NaN	NaN	0	NaN	NaN	0	0	NaN	AGFG1_RAT	Agfg1	AGFG1	Arf-GAP domain and FG repeat-containing protein 1 (HIV-1 Rev-binding protein homolog) (Nucleoporin-like protein RIP)	NaN	NaN	NaN	NaN	6	5	7	8	NaN	NaN	NaN	NaN	NaN	NaN	NaN	NaN	7	6	8	10	NaN	NaN	NaN	NaN	Q4KLH5	Q4KLH5	FUNCTION: Required for vesicle docking or fusion during acrosome biogenesis. May play a role in RNA trafficking or localization (By similarity). {ECO:0000250}.
NaN	NaN	NaN	NaN	20.5075	20.8562	22.2566	22.4141	NaN	NaN	NaN	NaN	0	NaN	NaN	0	0	NaN	A0A0G2K7G2_RAT	Agfg2	AGFG2	ArfGAP with FG repeats 2	NaN	NaN	NaN	NaN	0	1	1	2	NaN	NaN	NaN	NaN	NaN	NaN	NaN	NaN	0	1	1	2	NaN	NaN	NaN	NaN	A0A0G2K7G2	A0A0G2K7G2
24.1166	24.5861	23.4234	23.447	23.7275	23.7581	25.6282	25.3929	23.8385	23.7111	23.5538	23.744	0.591069	0.733386	0.258651	-0.181443	0.897531	-0.914829	D3Z9L0_RAT	Agk	AGK	Acylglycerol kinase, mitochondrial (EC 2.7.1.107) (EC 2.7.1.138) (EC 2.7.1.94) (Multiple substrate lipid kinase)	5	5	5	3	4	5	9	8	4	5	4	4	6	6	4	2	5	6	9	9	4	6	3	4	D3Z9L0	D3Z9L0
24.3601	24.0016	23.8812	22.6262	24.7456	24.9834	25.6315	25.5404	25.3782	25.698	24.7374	24.6277	1.87678	1.50796	1.64851	1.39304	0.129106	-0.11492	A0A8I5ZP12_RAT	Ago1	AGO1	Argonaute RISC component 1	11	10	10	9	12	12	17	18	16	19	12	10	7	3	6	3	7	8	11	11	14	12	7	6	A0A8I5ZP12	A0A8I5ZP12
26.0607	25.9495	25.608	25.9422	26.5645	26.5428	26.856	26.8519	27.1499	26.7421	25.916	26.3127	3.09801	0.813657	1.18595	0.640033	0.252876	-0.173624	AGO2_RAT	Ago2	AGO2	Protein argonaute-2 (Argonaute2) (EC 3.1.26.n2) (Argonaute RISC catalytic component 2) (Eukaryotic translation initiation factor 2C 2) (eIF-2C 2) (eIF2C 2) (Golgi ER protein 95 kDa) (GERp95) (Protein slicer)	14	15	10	12	17	17	26	32	25	22	15	13	18	19	11	13	21	18	35	42	30	28	16	15	Q9QZ81	Q9QZ81	FUNCTION: Required for RNA-mediated gene silencing (RNAi) by the RNA-induced silencing complex (RISC). The 'minimal RISC' appears to include AGO2 bound to a short guide RNA such as a microRNA (miRNA) or short interfering RNA (siRNA). These guide RNAs direct RISC to complementary mRNAs that are targets for RISC-mediated gene silencing. The precise mechanism of gene silencing depends on the degree …
22.4649	22.3185	22.6663	22.7011	22.8413	22.7853	24.182	24.0234	23.7109	23.6135	22.508	22.1758	1.26981	0.920296	0.541412	0.464351	0.366899	-0.455945	F7EQT9_RAT	Agpat1	AGPAT1	1-acyl-sn-glycerol-3-phosphate acyltransferase (EC 2.3.1.51)	2	2	3	3	3	3	3	4	3	3	2	1	2	2	3	5	6	3	7	7	5	3	2	1	F7EQT9	F7EQT9	FUNCTION: Converts 1-acyl-sn-glycerol-3-phosphate (lysophosphatidic acid or LPA) into 1,2-diacyl-sn-glycerol-3-phosphate (phosphatidic acid or PA) by incorporating an acyl moiety at the sn-2 position of the glycerol backbone. {ECO:0000256|ARBA:ARBA00004086}.
NaN	NaN	NaN	NaN	22.3723	20.6045	23.5412	23.3112	22.8071	23.0513	20.5795	22.5974	0	NaN	0	NaN	0.0818231	-0.198462	G3V648_RAT	Agpat3	AGPAT3	1-acylglycerol-3-phosphate O-acyltransferase 3	NaN	NaN	NaN	NaN	1	1	2	2	1	2	0	1	NaN	NaN	NaN	NaN	1	1	2	2	2	2	0	1	G3V648	G3V648
22.6789	22.1596	22.1713	22.0436	21.9964	22.3435	24.8129	25.0943	22.4951	23.5407	21.687	21.6664	0.782916	1.29843	0.0642691	0.0839515	0.627651	-1.21448	PLCD_RAT	Agpat4	AGPAT4	1-acyl-sn-glycerol-3-phosphate acyltransferase delta (EC 2.3.1.51) (1-acylglycerol-3-phosphate O-acyltransferase 4) (1-AGP acyltransferase 4) (1-AGPAT 4) (Lysophosphatidic acid acyltransferase delta) (LPAAT-delta)	1	2	1	2	3	1	7	7	4	4	1	1	1	2	2	4	3	2	8	7	6	4	1	1	Q924S1	Q924S1	FUNCTION: Converts 1-acyl-sn-glycerol-3-phosphate (lysophosphatidic acid or LPA) into 1,2-diacyl-sn-glycerol-3-phosphate (phosphatidic acid or PA) by incorporating an acyl moiety at the sn-2 position of the glycerol backbone (By similarity). Exhibits high acyl-CoA specificity for polyunsaturated fatty acyl-CoA, especially docosahexaenoyl-CoA (22:6-CoA, DHA-CoA) (By similarity). {ECO:0000250|UniPr…
21.4397	20.8484	21.2844	21.1451	21.7012	22.6124	23.6877	23.8052	23.9612	23.1474	22.3069	21.7644	1.87353	1.77221	1.75516	1.61555	0.0818495	-0.156659	G3V8G1_RAT	Agtpbp1	AGTPBP1	Cytosolic carboxypeptidase 1 (EC 3.4.17.24) (ATP/GTP-binding protein 1) (Protein deglutamylase CCP1)	4	1	2	3	2	5	8	12	9	6	3	3	3	1	3	3	2	5	8	11	12	6	3	3	G3V8G1	G3V8G1
NaN	NaN	NaN	NaN	24.4198	23.8913	24.0245	23.9	NaN	NaN	NaN	NaN	0	NaN	NaN	0	0	NaN	SAHH_RAT	Ahcy	AHCY	Adenosylhomocysteinase (AdoHcyase) (EC 3.13.2.1) (S-adenosyl-L-homocysteine hydrolase)	NaN	NaN	NaN	NaN	1	1	2	1	NaN	NaN	NaN	NaN	NaN	NaN	NaN	NaN	1	1	2	1	NaN	NaN	NaN	NaN	P10760;A0A8I6A7X9	P10760	FUNCTION: Catalyzes the hydrolysis of S-adenosyl-L-homocysteine to form adenosine and homocysteine (PubMed:11927587). Binds copper ions (By similarity). {ECO:0000250|UniProtKB:P50247, ECO:0000269|PubMed:11927587}.
NaN	NaN	NaN	NaN	23.8611	23.3292	23.722	23.7821	NaN	NaN	NaN	NaN	0	NaN	NaN	0	0	NaN	SAHH2_RAT	Ahcyl1	AHCYL1	S-adenosylhomocysteine hydrolase-like protein 1 (IP3R-binding protein released with inositol 1,4,5-trisphosphate) (Putative adenosylhomocysteinase 2) (S-adenosyl-L-homocysteine hydrolase 2) (AdoHcyase 2)	NaN	NaN	NaN	NaN	1	1	3	2	NaN	NaN	NaN	NaN	NaN	NaN	NaN	NaN	1	1	3	2	NaN	NaN	NaN	NaN	B5DFN2;D3ZWL6	B5DFN2	FUNCTION: Multifaceted cellular regulator which coordinates several essential cellular functions including regulation of epithelial HCO3(-) and fluid secretion, mRNA processing and DNA replication. Regulates ITPR1 sensitivity to inositol 1,4,5-trisphosphate, competing for the common binding site and acting as endogenous 'pseudoligand' whose inhibitory activity can be modulated by its phosphorylat…
NaN	NaN	NaN	NaN	21.6258	22.8812	24.1527	23.9022	NaN	NaN	NaN	NaN	0	NaN	NaN	0	0	NaN	D4A5R3_RAT	Ahdc1	AHDC1	AT hook, DNA binding motif, containing 1	NaN	NaN	NaN	NaN	1	4	4	6	NaN	NaN	NaN	NaN	NaN	NaN	NaN	NaN	1	4	5	6	NaN	NaN	NaN	NaN	D4A5R3	D4A5R3
NaN	NaN	NaN	NaN	NaN	NaN	NaN	NaN	22.0583	23.4723	21.3101	19.5947	NaN	0	0	NaN	0	NaN	AHI1_RAT	Ahi1	AHI1	Jouberin (Abelson helper integration site 1 protein homolog) (AHI-1)	NaN	NaN	NaN	NaN	NaN	NaN	NaN	NaN	3	5	1	0	NaN	NaN	NaN	NaN	NaN	NaN	NaN	NaN	3	5	1	0	Q6DTM3	Q6DTM3	FUNCTION: Involved in vesicle trafficking and required for ciliogenesis, formation of primary non-motile cilium, and recruitment of RAB8A to the basal body of primary cilium. Component of the tectonic-like complex, a complex localized at the transition zone of primary cilia and acting as a barrier that prevents diffusion of transmembrane proteins between the cilia and plasma membranes. Involved i…
23.4611	23.8673	23.4885	23.5153	23.8334	24.0211	24.5827	24.5186	24.5514	24.6667	23.9344	24.2253	1.70748	0.655865	2.13972	0.761376	0.16417	0.105511	B0BN63_RAT	Ahsa1	AHSA1	Activator of Hsp90 ATPase activity 1	2	4	4	2	4	5	7	9	8	7	6	4	2	4	5	2	6	6	8	13	9	10	7	5	B0BN63	B0BN63
26.4715	26.4149	25.9612	26.0261	26.2069	26.099	26.8339	26.742	NaN	NaN	NaN	NaN	0.509139	0.252022	0	NaN	0	NaN	A0A8I6A263_RAT	Aimp1	AIMP1	Aminoacyl tRNA synthetase complex-interacting multifunctional protein 1	8	9	9	8	9	8	11	11	NaN	NaN	NaN	NaN	9	10	12	10	13	11	15	16	NaN	NaN	NaN	NaN	A0A8I6A263	A0A8I6A263
26.5816	26.5754	26.2218	26.2021	26.6153	26.6491	27.5446	27.4864	27.2075	27.1475	26.6819	26.6495	1.30566	0.678622	1.55606	0.526404	0.204319	-0.152218	AIMP2_RAT	Aimp2	AIMP2	Aminoacyl tRNA synthase complex-interacting multifunctional protein 2 (Multisynthase complex auxiliary component p38) (Protein JTV-1)	8	9	5	6	7	8	8	9	9	7	9	10	16	14	12	13	18	16	22	22	18	15	18	20	Q32PX2	Q32PX2	FUNCTION: Required for assembly and stability of the aminoacyl-tRNA synthase complex. Mediates ubiquitination and degradation of FUBP1, a transcriptional activator of MYC, leading to MYC down-regulation which is required for aveolar type II cell differentiation. Blocks MDM2-mediated ubiquitination and degradation of p53/TP53. Functions as a proapoptotic factor. {ECO:0000250|UniProtKB:Q13155}.
NaN	NaN	NaN	NaN	22.6945	22.914	23.3178	22.9449	NaN	NaN	NaN	NaN	0	NaN	NaN	0	0	NaN	D3ZTF0_RAT	Ajm1	AJM1	Apical junction component 1 homolog	NaN	NaN	NaN	NaN	2	1	3	2	NaN	NaN	NaN	NaN	NaN	NaN	NaN	NaN	2	1	3	2	NaN	NaN	NaN	NaN	D3ZTF0	D3ZTF0
21.733	22.3948	22.7822	23.5401	24.6021	24.6004	25.9647	26.086	24.8322	24.9697	23.5099	22.9999	2.53785	2.70079	1.25991	1.46541	0.995852	-1.23537	AKAP1_RAT	Akap1	AKAP1	A-kinase anchor protein 1, mitochondrial (A-kinase anchor protein 121 kDa) (AKAP 121) (Dual specificity A-kinase-anchoring protein 1) (D-AKAP-1) (Protein kinase A-anchoring protein 1) (PRKA1) (Spermatid A-kinase anchor protein 84) (S-AKAP84)	3	3	3	5	10	9	13	15	9	9	5	3	5	4	4	4	12	10	18	22	11	14	6	3	O88884	O88884	FUNCTION: Binds to type I and II regulatory subunits of protein kinase A and anchors them to the cytoplasmic face of the mitochondrial outer membrane (By similarity). Involved in mitochondrial-mediated antiviral innate immunity (By similarity). Promotes translocation of NDUFS1 into mitochondria to regulate mitochondrial membrane respiratory chain NADH dehydrogenase (Complex I) activity (By simila…
26.6857	26.6682	26.522	26.526	26.2853	26.282	26.863	26.8119	26.5058	26.4588	25.9896	25.9483	0.0871318	-0.0399189	1.28228	-0.374821	0.753426	-0.334902	A0A0G2K548_RAT	Akap9	AKAP9	A-kinase anchoring protein 9	146	145	132	132	116	123	139	147	127	126	104	105	172	165	150	149	131	139	160	170	148	147	115	109	A0A0G2K548	A0A0G2K548
NaN	NaN	NaN	NaN	22.8698	22.8122	22.4297	22.1451	NaN	NaN	NaN	NaN	0	NaN	NaN	0	0	NaN	AK1A1_RAT	Akr1a1	AKR1A1	Aldo-keto reductase family 1 member A1 (EC 1.1.1.2) (EC 1.1.1.372) (EC 1.1.1.54) (3-DG-reducing enzyme) (Alcohol dehydrogenase [NADP(+)]) (Aldehyde reductase) (Glucuronate reductase) (EC 1.1.1.19) (Glucuronolactone reductase) (EC 1.1.1.20)	NaN	NaN	NaN	NaN	3	3	1	1	NaN	NaN	NaN	NaN	NaN	NaN	NaN	NaN	3	3	1	0	NaN	NaN	NaN	NaN	P51635	P51635	FUNCTION: Catalyzes the NADPH-dependent reduction of a wide variety of carbonyl-containing compounds to their corresponding alcohols. Displays enzymatic activity towards endogenous metabolites such as aromatic and aliphatic aldehydes, ketones, monosaccharides and bile acids (By similarity) (PubMed:22820017, PubMed:25152401). Plays an important role in ascorbic acid biosynthesis by catalyzing the …
20.7638	23.0398	22.4728	22.2953	19.7291	22.1015	22.4317	22.9711	23.8974	21.226	22.5452	22.8096	0.14729	-0.334601	0.267724	0.476615	0.394505	0.811216	AKT1_RAT	Akt1	AKT1	RAC-alpha serine/threonine-protein kinase (EC 2.7.11.1) (Protein kinase B) (PKB) (Protein kinase B alpha) (PKB alpha) (RAC-PK-alpha)	0	1	1	1	0	2	2	1	3	1	2	1	0	1	1	1	0	2	2	1	3	1	2	1	P47196	P47196	FUNCTION: AKT1 is one of 3 closely related serine/threonine-protein kinases (AKT1, AKT2 and AKT3) called the AKT kinase, and which regulate many processes including metabolism, proliferation, cell survival, growth and angiogenesis (PubMed:11882383, PubMed:21620960, PubMed:21432781). This is mediated through serine and/or threonine phosphorylation of a range of downstream substrates (PubMed:118823…
NaN	NaN	NaN	NaN	21.0704	21.6439	22.3756	22.3515	21.2004	22.2807	20.904	20.7303	0	NaN	0	NaN	0.584329	-0.581532	AKT3_RAT	Akt3	AKT3	RAC-gamma serine/threonine-protein kinase (EC 2.7.11.1) (Protein kinase Akt-3) (Protein kinase B gamma) (PKB gamma) (RAC-PK-gamma)	NaN	NaN	NaN	NaN	1	2	2	2	0	1	1	1	NaN	NaN	NaN	NaN	1	1	1	2	0	1	1	1	Q63484	Q63484	FUNCTION: AKT3 is one of 3 closely related serine/threonine-protein kinases (AKT1, AKT2 and AKT3) called the AKT kinase, and which regulate many processes including metabolism, proliferation, cell survival, growth and angiogenesis. This is mediated through serine and/or threonine phosphorylation of a range of downstream substrates. Over 100 substrate candidates have been reported so far, but for …
20.7982	20.6115	20.793	20.7462	20.8793	20.5051	22.2624	22.2823	21.7557	21.8137	21.0042	20.6044	0.796163	0.745023	0.955946	0.55723	0.128584	-0.187793	AKTIP_RAT	Aktip	AKTIP	AKT-interacting protein (Fused toes protein homolog)	2	2	2	1	2	2	3	2	2	2	2	1	2	2	4	3	3	3	5	3	3	4	2	2	Q5FVH4	Q5FVH4	FUNCTION: Component of the FTS/Hook/FHIP complex (FHF complex). The FHF complex may function to promote vesicle trafficking and/or fusion via the homotypic vesicular protein sorting complex (the HOPS complex). Regulates apoptosis by enhancing phosphorylation and activation of AKT1. Increases release of TNFSF6 via the AKT1/GSK3B/NFATC1 signaling cascade. FHF complex promotes the distribution of AP…
NaN	NaN	NaN	NaN	20.6388	20.3707	20.8851	21.7974	NaN	NaN	NaN	NaN	0	NaN	NaN	0	0	NaN	A0A8I5ZRH3_RAT	Aldh1l2	ALDH1L2	10-formyltetrahydrofolate dehydrogenase (EC 1.5.1.6)	NaN	NaN	NaN	NaN	2	2	2	3	NaN	NaN	NaN	NaN	NaN	NaN	NaN	NaN	2	2	1	2	NaN	NaN	NaN	NaN	A0A8I5ZRH3	A0A8I5ZRH3
25.0979	23.6503	24.2271	24.5019	24.26	24.5395	25.5892	26.1697	25.6625	25.391	25.1445	25.0786	0.693205	0.770338	1.55716	0.949867	0.146628	0.179529	ALDOA_RAT	Aldoa	ALDOA	Fructose-bisphosphate aldolase A (EC 4.1.2.13) (Muscle-type aldolase)	7	5	5	5	5	4	10	10	6	6	7	8	8	5	5	5	5	5	10	12	6	6	7	8	P05065;Q6AY07	P05065	FUNCTION: Catalyzes the reversible conversion of beta-D-fructose 1,6-bisphosphate (FBP) into two triose phosphate and plays a key role in glycolysis and gluconeogenesis (By similarity). In addition, may also function as scaffolding protein (By similarity). {ECO:0000250, ECO:0000250|UniProtKB:P04075}.
NaN	NaN	NaN	NaN	NaN	NaN	NaN	NaN	22.709	22.7867	21.2215	21.6857	NaN	0	0	NaN	0	NaN	ALDOC_RAT	Aldoc	ALDOC	Fructose-bisphosphate aldolase C (EC 4.1.2.13) (Brain-type aldolase)	NaN	NaN	NaN	NaN	NaN	NaN	NaN	NaN	1	1	2	3	NaN	NaN	NaN	NaN	NaN	NaN	NaN	NaN	1	1	0	1	P09117	P09117
23.0784	23.114	23.8146	20.5037	23.7587	23.8112	24.0362	23.286	23.4665	23.7293	22.877	23.3209	0.717113	1.09535	0.42784	0.720752	0.778151	-0.374593	AG10B_RAT	Alg10b	ALG10B	Putative Dol-P-Glc:Glc(2)Man(9)GlcNAc(2)-PP-Dol alpha-1,2-glucosyltransferase (EC 2.4.1.256) (Alpha-1,2-glucosyltransferase ALG10-A) (Alpha-2-glucosyltransferase ALG10-B) (Asparagine-linked glycosylation protein 10 homolog B) (Potassium channel regulator 1)	1	1	1	0	1	2	1	1	1	1	1	1	1	1	1	0	1	2	1	1	1	3	1	2	O88788	O88788	FUNCTION: Putative alpha-1,2-glucosyltransferase, which adds the third glucose residue to the lipid-linked oligosaccharide precursor for N-linked glycosylation. Transfers glucose from dolichyl phosphate glucose (Dol-P-Glc) onto the lipid-linked oligosaccharide Glc(2)Man(9)GlcNAc(2)-PP-Dol (By similarity). When coupled to KCNH2 may reduce KCNH2 sensitivity to classic proarrhythmic drug blockade, p…
26.6013	26.6676	25.7096	25.7616	25.8488	25.7576	27.1842	27.3431	27.2732	27.2357	26.5262	26.2916	0.29298	0.348401	0.911748	0.64665	0.247325	0.29825	G3V6U3_RAT	Alg2	ALG2	Alpha-1,3/1,6-mannosyltransferase ALG2 (EC 2.4.1.132) (EC 2.4.1.257) (GDP-Man:Man(1)GlcNAc(2)-PP-Dol alpha-1,3-mannosyltransferase)	19	18	12	15	15	15	20	21	20	19	17	17	32	36	19	22	21	19	36	39	34	28	34	25	G3V6U3	G3V6U3	FUNCTION: Mannosylates Man(2)GlcNAc(2)-dolichol diphosphate and Man(1)GlcNAc(2)-dolichol diphosphate to form Man(3)GlcNAc(2)-dolichol diphosphate. {ECO:0000256|ARBA:ARBA00003142, ECO:0000256|RuleBase:RU367136}.
NaN	NaN	NaN	NaN	NaN	NaN	NaN	NaN	23.351	21.9707	23.5935	23.5649	NaN	0	0	NaN	0	NaN	M0RBB1_RAT	Alyref	ALYREF	Aly/REF export factor	NaN	NaN	NaN	NaN	NaN	NaN	NaN	NaN	1	0	1	1	NaN	NaN	NaN	NaN	NaN	NaN	NaN	NaN	1	0	1	1	M0RBB1	M0RBB1
NaN	NaN	NaN	NaN	23.1133	21.9676	26.3154	25.4666	24.3409	24.0232	23.4408	21.2469	0	NaN	0	NaN	0.330611	-0.952805	A0A0G2JWK6_RAT	Amer2	AMER2	APC membrane recruitment protein 2 (Protein FAM123A)	NaN	NaN	NaN	NaN	2	1	5	6	5	3	1	0	NaN	NaN	NaN	NaN	1	1	6	5	5	3	1	0	A0A0G2JWK6	A0A0G2JWK6	FUNCTION: Negative regulator of the canonical Wnt signaling pathway involved in neuroectodermal patterning. Acts by specifically binding phosphatidylinositol 4,5-bisphosphate (PtdIns(4,5)P2), translocating to the cell membrane and interacting with key regulators of the canonical Wnt signaling pathway, such as components of the beta-catenin destruction complex. {ECO:0000256|ARBA:ARBA00037665}.
21.4855	20.6539	21.704	23.4475	23.8762	23.9128	24.546	24.4587	24.3335	24.8403	23.7146	23.4042	2.08584	2.37573	1.82017	2.25045	0.128591	-0.125278	AMPD2_RAT	Ampd2	AMPD2	AMP deaminase 2 (EC 3.5.4.6) (AMP deaminase isoform L)	3	3	3	6	7	7	12	9	9	13	8	5	3	3	3	7	7	7	11	9	8	13	8	4	Q02356	Q02356	FUNCTION: AMP deaminase plays a critical role in energy metabolism. Catalyzes the deamination of AMP to IMP and plays an important role in the purine nucleotide cycle (By similarity). {ECO:0000250}.
NaN	NaN	NaN	NaN	22.7597	22.5606	23.227	23.4439	23.2252	22.7985	22.5937	21.0761	0	NaN	0	NaN	0.517882	-0.574418	AMZ2_RAT	Amz2	AMZ2	Archaemetzincin-2 (EC 3.4.-.-) (Archeobacterial metalloproteinase-like protein 2)	NaN	NaN	NaN	NaN	1	1	3	4	3	2	1	1	NaN	NaN	NaN	NaN	1	1	3	4	3	2	1	1	Q400C7	Q400C7	FUNCTION: Probable zinc metalloprotease. {ECO:0000250|UniProtKB:Q8TXW1}.
23.0651	23.2845	22.799	22.7282	23.2907	23.0482	23.6855	23.8006	23.8348	23.9145	23.3015	22.8374	1.18603	0.487047	0.90329	0.502831	0.0174804	0.0157843	A0A8I6A4J8_RAT	Anapc1	ANAPC1	Anaphase promoting complex subunit 1	5	8	4	2	5	3	7	11	7	10	5	3	5	9	4	2	5	3	6	11	7	10	6	3	A0A8I6A4J8	A0A8I6A4J8
23.0666	23.5615	20.3911	22.4668	20.9289	22.8855	23.4658	23.5711	23.773	23.5801	23.327	23.4837	0.139186	0.34132	0.831563	1.16947	0.637515	0.828154	F7EWF8_RAT	Anapc2	ANAPC2	Anaphase-promoting complex subunit 2	2	2	1	1	0	1	4	3	5	2	1	2	2	3	1	1	0	1	6	2	5	2	1	2	F7EWF8	F7EWF8
20.709	20.6387	19.9635	20.4183	20.3409	19.9992	20.8332	21.46	21.2332	20.6037	19.811	19.8293	0.257739	0.225949	0.0584954	-0.0630865	0.253037	-0.289035	D3ZUB7_RAT	Anapc4	ANAPC4	Anaphase-promoting complex subunit 4 (Cyclosome subunit 4)	1	1	0	1	2	1	3	3	2	2	1	1	2	1	0	2	2	1	3	4	2	2	2	1	D3ZUB7	D3ZUB7	FUNCTION: Component of the anaphase promoting complex/cyclosome (APC/C), a cell cycle-regulated E3 ubiquitin ligase that controls progression through mitosis and the G1 phase of the cell cycle. {ECO:0000256|PIRNR:PIRNR037303}.
20.4639	21.4718	22.3536	21.1413	21.5728	21.5202	22.4293	22.3627	22.8061	22.8677	20.5337	21.9964	0.631603	0.613626	0.46738	0.693339	0.046707	0.0797138	APC5_RAT	Anapc5	ANAPC5	Anaphase-promoting complex subunit 5 (APC5) (Cyclosome subunit 5)	0	1	1	2	2	2	3	5	6	6	1	3	0	2	1	2	2	3	4	7	9	9	1	3	A1L1K3	A1L1K3	FUNCTION: Component of the anaphase promoting complex/cyclosome (APC/C), a cell cycle-regulated E3 ubiquitin ligase that controls progression through mitosis and the G1 phase of the cell cycle. The APC/C complex acts by mediating ubiquitination and subsequent degradation of target proteins: it mainly mediates the formation of 'Lys-11'-linked polyubiquitin chains and, to a lower extent, the format…
25.0038	25.0299	26.5093	26.5912	26.7581	26.7841	26.5536	26.6183	27.1019	27.1172	26.0104	25.9769	1.03704	0.895009	0.676856	0.768075	0.147988	-0.126934	F1LM42_RAT	Ank2	ANK2	Ankyrin 2	54	55	103	111	112	115	101	106	114	116	85	86	63	70	148	138	170	158	131	137	156	163	103	111	F1LM42	F1LM42
23.8115	23.6678	23.0225	22.6771	23.7415	23.8609	24.8146	24.625	25.1706	25.0582	23.992	23.6753	1.3575	0.965758	1.36394	1.1793	0.180137	0.213539	ANK3_RAT	Ank3	ANK3	Ankyrin-3 (ANK-3) (Ankyrin-G)	22	24	17	15	24	26	42	38	42	44	23	21	17	17	9	9	18	17	42	33	43	41	21	14	O70511	O70511	FUNCTION: Membrane-cytoskeleton linker. May participate in the maintenance/targeting of ion channels and cell adhesion molecules at the nodes of Ranvier and axonal initial segments. In skeletal muscle, required for costamere localization of DMD and betaDAG1 (By similarity). Regulates KCNA1 channel activity in function of dietary Mg(2+) levels, and thereby contributes to the regulation of renal Mg…
24.2335	24.0137	20.9432	21.1814	23.6718	23.8356	24.6839	24.6242	25.3332	25.1936	24.845	24.9178	0.879577	1.61092	1.49181	2.47941	1.63796	0.868493	D4A1J6_RAT	Ankfy1	ANKFY1	Ankyrin repeat and FYVE domain containing 1	12	11	2	2	8	10	18	16	22	22	17	17	13	11	2	2	8	11	20	19	23	26	18	19	D4A1J6	D4A1J6
NaN	NaN	NaN	NaN	20.721	21.4862	22.9586	23.4188	22.5024	22.8637	21.8503	19.7127	0	NaN	0	NaN	0.169603	-0.413856	D4A731_RAT	Ankib1	ANKIB1	RBR-type E3 ubiquitin transferase (EC 2.3.2.31)	NaN	NaN	NaN	NaN	1	1	4	3	2	4	1	1	NaN	NaN	NaN	NaN	1	1	4	3	2	4	1	1	D4A731	D4A731
23.689	24.4492	21.7523	20.0618	22.3574	20.4599	24.1709	24.1418	24.3021	24.6346	24.34	24.1011	0.0801272	0.294425	0.954226	1.85636	0.887288	1.56194	A0A0G2K8N6_RAT	Ankmy2	ANKMY2	Ankyrin repeat and MYND domain containing 2	3	6	2	1	2	1	5	5	6	5	4	5	3	6	2	1	2	1	6	5	8	6	5	6	A0A0G2K8N6	A0A0G2K8N6
24.0262	23.5865	24.1315	23.9685	25.0476	24.9527	25.4457	25.4838	25.2635	25.2417	24.4927	24.4923	3.44984	1.30428	2.03939	0.944398	0.672499	-0.359883	A0A8I6AAR9_RAT	Ankrd17	ANKRD17	Ankyrin repeat domain 17	15	11	15	12	35	28	32	33	32	28	23	22	16	11	18	12	36	32	39	40	40	31	24	24	A0A8I6AAR9	A0A8I6AAR9
22.6999	22.9323	20.9476	22.1304	23.1273	20.6268	22.943	23.7843	24.7916	24.9659	22.9479	23.1446	0.215971	0.442807	1.37833	1.78496	0.759841	1.34215	A0A8I5ZRD0_RAT	Ankrd28	ANKRD28	Ankyrin repeat domain 28	3	4	1	2	4	2	2	5	7	7	5	6	2	4	1	2	5	2	3	7	8	8	4	6	A0A8I5ZRD0	A0A8I5ZRD0
23.9424	23.0184	20.5829	20.7773	20.9457	20.5048	23.7899	23.9114	24.63	24.4777	23.9568	24.5145	0.0597552	0.20773	1.47251	2.3145	1.20904	2.10677	A0A8I6AGL0_RAT	Ankrd44	ANKRD44	Ankyrin repeat domain 44	5	6	4	2	3	2	10	9	13	12	6	10	6	6	3	2	3	2	8	10	13	14	6	11	A0A8I6AGL0	A0A8I6AGL0
NaN	NaN	NaN	NaN	20.3071	23.603	24.2307	24.749	NaN	NaN	NaN	NaN	0	NaN	NaN	0	0	NaN	ANR46_RAT	Ankrd46	ANKRD46	Ankyrin repeat domain-containing protein 46 (Ankyrin repeat small protein) (ANK-S)	NaN	NaN	NaN	NaN	0	1	2	2	NaN	NaN	NaN	NaN	NaN	NaN	NaN	NaN	0	1	2	2	NaN	NaN	NaN	NaN	Q76K24	Q76K24
NaN	NaN	NaN	NaN	20.4055	20.7427	23.0352	22.8981	NaN	NaN	NaN	NaN	0	NaN	NaN	0	0	NaN	ANS1B_RAT	Anks1b	ANKS1B	Ankyrin repeat and sterile alpha motif domain-containing protein 1B (Amyloid-beta protein intracellular domain-associated protein 1) (AIDA-1) (E2A-PBX1-associated protein) (EB-1)	NaN	NaN	NaN	NaN	1	2	5	5	NaN	NaN	NaN	NaN	NaN	NaN	NaN	NaN	2	3	4	5	NaN	NaN	NaN	NaN	P0C6S7	P0C6S7	FUNCTION: Isoform 2 may participate in the regulation of nucleoplasmic coilin protein interactions in neuronal and transformed cells. {ECO:0000269|PubMed:17334360}.; FUNCTION: Isoform 3 can regulate global protein synthesis by altering nucleolar numbers. {ECO:0000269|PubMed:17334360}.
21.4624	22.0372	22.0292	22.5942	22.5161	22.485	25.0138	24.7818	23.0451	23.0214	21.4144	20.0778	1.2032	1.66842	0.0669402	-0.141074	0.924144	-1.8095	A0A8I5ZUI2_RAT	Ano10	ANO10	Anoctamin	2	3	4	2	3	2	7	9	4	5	1	0	2	3	4	2	4	2	9	9	4	5	1	0	A0A8I5ZUI2	A0A8I5ZUI2
NaN	NaN	NaN	NaN	23.51	19.5825	23.9019	24.1045	NaN	NaN	NaN	NaN	0	NaN	NaN	0	0	NaN	AN32A_RAT	Anp32a	ANP32A	Acidic leucine-rich nuclear phosphoprotein 32 family member A (Leucine-rich acidic nuclear protein) (LANP)	NaN	NaN	NaN	NaN	1	1	4	4	NaN	NaN	NaN	NaN	NaN	NaN	NaN	NaN	1	1	4	3	NaN	NaN	NaN	NaN	P49911	P49911	FUNCTION: Multifunctional protein that is involved in the regulation of many processes including tumor suppression, apoptosis, cell cycle progression or transcription. Promotes apoptosis by favouring the activation of caspase-9/CASP9 and allowing apoptosome formation. In addition, plays a role in the modulation of histone acetylation and transcription as part of the INHAT (inhibitor of histone ac…
NaN	NaN	NaN	NaN	21.9899	20.2089	25.1564	25.4369	24.5203	24.7512	21.3003	22.131	0	NaN	0	NaN	0.00487028	-0.0223103	Q6IRJ7_RAT	Anxa7	ANXA7	Annexin	NaN	NaN	NaN	NaN	1	0	9	12	9	8	0	2	NaN	NaN	NaN	NaN	2	0	10	14	7	8	0	2	Q6IRJ7	Q6IRJ7	FUNCTION: Calcium/phospholipid-binding protein which promotes membrane fusion and is involved in exocytosis. {ECO:0000256|ARBA:ARBA00037210}.
NaN	NaN	NaN	NaN	23.1677	20.8889	23.667	23.841	NaN	NaN	NaN	NaN	0	NaN	NaN	0	0	NaN	F1M9P0_RAT	Ap1ar	AP1AR	Adaptor-related protein complex 1 associated regulatory protein	NaN	NaN	NaN	NaN	2	0	2	2	NaN	NaN	NaN	NaN	NaN	NaN	NaN	NaN	2	0	2	3	NaN	NaN	NaN	NaN	F1M9P0	F1M9P0
22.1297	21.7398	25.0903	25.0139	26.0486	25.9502	27.2051	27.2669	23.86	23.9476	21.549	21.5926	1.73867	3.12426	0.277959	-0.756124	2.64763	-3.88038	AP1B1_RAT	Ap1b1	AP1B1	AP-1 complex subunit beta-1 (Adaptor protein complex AP-1 subunit beta-1) (Adaptor-related protein complex 1 subunit beta-1) (Beta-1-adaptin) (Beta-adaptin 1) (Clathrin assembly protein complex 1 beta large chain) (Golgi adaptor HA1/AP1 adaptin beta subunit)	15	16	27	27	34	35	37	38	24	21	13	14	4	5	18	18	24	32	32	40	10	9	1	2	P52303	P52303	FUNCTION: Subunit of clathrin-associated adaptor protein complex 1 that plays a role in protein sorting in the late-Golgi/trans-Golgi network (TGN) and/or endosomes. The AP complexes mediate both the recruitment of clathrin to membranes and the recognition of sorting signals within the cytosolic tails of transmembrane cargo molecules.
23.3842	23.7412	25.2087	25.4016	26.1618	26.3724	27.7567	27.6736	24.6032	23.9326	22.8136	22.6571	2.08247	2.55721	0.647692	-0.932266	2.84821	-3.48948	A0A8I5Y697_RAT	Ap1g1	AP1G1	AP-1 complex subunit gamma	7	7	20	20	24	26	35	32	12	9	4	5	8	8	26	26	35	34	58	55	14	12	4	5	A0A8I5Y697	A0A8I5Y697
24.1206	23.6347	24.9638	24.8597	25.5495	25.5419	26.726	26.8085	24.5445	24.4198	23.7198	23.5925	2.0075	1.76175	0.353087	-0.325548	2.55895	-2.0873	AP1M1_RAT	Ap1m1	AP1M1	AP-1 complex subunit mu-1 (AP-mu chain family member mu1A) (Adaptor protein complex AP-1 subunit mu-1) (Adaptor-related protein complex 1 subunit mu-1) (Clathrin assembly protein complex 1 mu-1 medium chain 1) (Golgi adaptor HA1/AP1 adaptin mu-1 subunit) (Mu-adaptin 1) (Mu1A-adaptin)	7	6	10	11	15	15	20	19	9	9	7	8	8	7	14	12	19	22	33	36	10	13	8	11	Q32Q06	Q32Q06	FUNCTION: Subunit of clathrin-associated adaptor protein complex 1 that plays a role in protein sorting in the trans-Golgi network (TGN) and endosomes. The AP complexes mediate the recruitment of clathrin to membranes and the recognition of sorting signals within the cytosolic tails of transmembrane cargo molecules (By similarity). {ECO:0000250|UniProtKB:Q9BXS5}.
NaN	NaN	NaN	NaN	22.8966	22.4143	24.4421	24.9023	NaN	NaN	NaN	NaN	0	NaN	NaN	0	0	NaN	B5DFI3_RAT	Ap1s1	AP1S1	AP complex subunit sigma	NaN	NaN	NaN	NaN	3	3	5	6	NaN	NaN	NaN	NaN	NaN	NaN	NaN	NaN	4	4	5	8	NaN	NaN	NaN	NaN	B5DFI3	B5DFI3
24.8228	24.8913	24.5128	24.6042	25.2627	25.173	25.8395	25.7892	25.8273	25.8926	25.2627	25.0333	2.21762	0.808342	1.87717	0.79619	0.0150317	-0.0121522	A0A8I6A4J2_RAT	Ap2a1	AP2A1	AP-2 complex subunit alpha	20	18	14	16	17	24	28	25	26	26	22	19	15	15	10	11	14	17	27	24	25	25	16	17	A0A8I6A4J2	A0A8I6A4J2	FUNCTION: Component of the adaptor protein complex 2 (AP-2). Adaptor protein complexes function in protein transport via transport vesicles in different membrane traffic pathways. Adaptor protein complexes are vesicle coat components and appear to be involved in cargo selection and vesicle formation. AP-2 is involved in clathrin-dependent endocytosis in which cargo proteins are incorporated into …
25.2643	25.1311	25.581	25.5924	26.2224	26.5091	26.9077	26.8605	26.7262	27.1051	25.9573	25.988	3.09859	1.23274	1.86041	1.05195	0.222687	-0.180786	AP2A2_RAT	Ap2a2	AP2A2	AP-2 complex subunit alpha-2 (100 kDa coated vesicle protein C) (Adaptor protein complex AP-2 subunit alpha-2) (Adaptor-related protein complex 2 subunit alpha-2) (Alpha-adaptin C) (Alpha2-adaptin) (Clathrin assembly protein complex 2 alpha-C large chain) (Plasma membrane adaptor HA2/AP2 adaptin alpha C subunit)	19	21	20	22	29	30	39	39	30	35	24	26	27	25	26	27	42	37	63	56	42	49	29	29	P18484	P18484	FUNCTION: Component of the adaptor protein complex 2 (AP-2). Adaptor protein complexes function in protein transport via transport vesicles in different membrane traffic pathways. Adaptor protein complexes are vesicle coat components and appear to be involved in cargo selection and vesicle formation. AP-2 is involved in clathrin-dependent endocytosis in which cargo proteins are incorporated into …
26.1606	26.3924	26.3512	26.2228	26.9385	26.8865	27.9277	27.8987	27.4217	27.3641	26.526	26.5219	2.07013	1.13112	1.41073	0.676689	0.552494	-0.454428	AP2B1_RAT	Ap2b1	AP2B1	AP-2 complex subunit beta (AP105B) (Adaptor protein complex AP-2 subunit beta) (Adaptor-related protein complex 2 subunit beta) (Beta-2-adaptin) (Beta-adaptin) (Clathrin assembly protein complex 2 beta large chain) (Plasma membrane adaptor HA2/AP2 adaptin beta subunit)	24	28	29	25	34	32	41	40	39	35	28	29	33	36	44	37	51	44	76	70	68	54	39	44	P62944;A0A8I6A4X2	P62944	FUNCTION: Component of the adaptor protein complex 2 (AP-2). Adaptor protein complexes function in protein transport via transport vesicles in different membrane traffic pathways. Adaptor protein complexes are vesicle coat components and appear to be involved in cargo selection and vesicle formation. AP-2 is involved in clathrin-dependent endocytosis in which cargo proteins are incorporated into …
27.1071	27.0838	26.7769	26.8455	27.2756	27.2568	28.1033	28.0166	28.1288	28.1923	27.3659	27.3281	1.56495	0.70975	1.7339	0.800439	0.101259	0.0906897	AP2M1_RAT	Ap2m1	AP2M1	AP-2 complex subunit mu (AP-2 mu chain) (Adaptor protein complex AP-2 subunit mu) (Adaptor-related protein complex 2 subunit mu) (Clathrin assembly protein complex 2 mu medium chain) (Clathrin coat assembly protein AP50) (Clathrin coat-associated protein AP50) (Mu2-adaptin) (Plasma membrane adaptor AP-2 50 kDa protein)	23	22	23	20	24	25	28	27	24	26	24	23	31	36	29	33	44	40	42	39	40	46	39	38	P84092	P84092	FUNCTION: Component of the adaptor protein complex 2 (AP-2) (PubMed:14745134, PubMed:15473838). Adaptor protein complexes function in protein transport via transport vesicles in different membrane traffic pathways (PubMed:14745134, PubMed:15473838). Adaptor protein complexes are vesicle coat components and appear to be involved in cargo selection and vesicle formation (PubMed:14745134, PubMed:154…
24.9275	24.7575	24.9297	24.7564	25.2903	25.284	26.0097	25.877	25.8795	26.0053	25.3554	25.1924	2.10174	0.772494	2.02627	0.765363	0.00870665	-0.00713158	AP2S1_RAT	Ap2s1	AP2S1	AP-2 complex subunit sigma (Adaptor protein complex AP-2 subunit sigma) (Adaptor-related protein complex 2 subunit sigma) (Clathrin assembly protein 2 sigma small chain) (Clathrin coat assembly protein AP17) (Clathrin coat-associated protein AP17) (Plasma membrane adaptor AP-2 17 kDa protein) (Sigma-adaptin 3b) (Sigma2-adaptin)	6	4	6	5	6	7	7	8	7	7	6	6	5	4	6	5	6	11	9	10	8	10	7	7	P62744	P62744	FUNCTION: Component of the adaptor protein complex 2 (AP-2). Adaptor protein complexes function in protein Transport via Transport vesicles in different membrane traffic pathways. Adaptor protein complexes are vesicle coat components and appear to be involved in cargo selection and vesicle formation. AP-2 is involved in clathrin-dependent endocytosis in which cargo proteins are incorporated into …
24.8503	25.2203	24.9373	25.0272	25.5845	25.4116	26.2769	26.3182	25.5704	25.5831	24.9157	24.8365	1.94631	0.889038	0.448275	0.217678	1.136	-0.67136	D3ZIF5_RAT	Ap3b1	AP3B1	AP-3 complex subunit beta	3	5	3	4	5	5	4	6	4	4	3	4	3	6	4	5	6	5	5	7	4	7	3	4	D3ZIF5	D3ZIF5	FUNCTION: Subunit of non-clathrin- and clathrin-associated adaptor protein complex 3 (AP-3) that plays a role in protein sorting in the late-Golgi/trans-Golgi network (TGN) and/or endosomes. The AP complexes mediate both the recruitment of clathrin to membranes and the recognition of sorting signals within the cytosolic tails of transmembrane cargo molecules. AP-3 appears to be involved in the so…
25.4073	25.4351	25.2966	25.3537	26.0406	26.2063	26.7866	26.8707	26.381	26.3012	25.4171	25.6803	2.72458	1.10286	1.27746	0.571719	0.84991	-0.531146	B5DFK6_RAT	Ap3d1	AP3D1	Adaptor related protein complex 3 subunit delta 1	22	22	22	24	27	31	34	32	32	29	24	25	28	27	26	28	35	41	43	43	38	42	27	36	B5DFK6	B5DFK6
24.9652	24.925	23.0296	23.115	24.6802	23.3977	25.1593	25.375	25.2853	25.412	24.7365	24.7321	0.406399	0.644356	0.921162	1.03277	0.349378	0.388416	AP3M1_RAT	Ap3m1	AP3M1	AP-3 complex subunit mu-1 (AP-3 adaptor complex mu3A subunit) (Adaptor-related protein complex 3 subunit mu-1) (Clathrin assembly protein assembly protein complex 3 mu-1 medium chain) (Clathrin coat assembly protein AP47 homolog 1) (Clathrin coat-associated protein AP47 homolog 1) (Golgi adaptor AP-1 47 kDa protein homolog 1) (HA1 47 kDa subunit homolog 1) (Mu-adaptin 3A) (Mu3A-adaptin) (P47A)	11	10	8	8	8	8	9	9	10	11	10	8	12	13	9	8	11	11	10	11	12	14	13	8	P53676	P53676	FUNCTION: Part of the AP-3 complex, an adaptor-related complex which is not clathrin-associated. The complex is associated with the Golgi region as well as more peripheral structures. It facilitates the budding of vesicles from the Golgi membrane and may be directly involved in trafficking to lysosomes. In concert with the BLOC-1 complex, AP-3 is required to target cargos into vesicles assembled …
24.0234	24.1234	22.3333	22.9019	23.1692	23.7873	24.8972	24.7126	24.7142	24.8241	23.9702	23.5723	0.638912	0.796089	0.881207	0.924726	0.0930772	0.128637	AP3M2_RAT	Ap3m2	AP3M2	AP-3 complex subunit mu-2 (Adaptor-related protein complex 3 subunit mu-2) (Clathrin assembly protein assembly protein complex 3 mu-2 medium chain) (Clathrin coat assembly protein AP47 homolog 2) (Clathrin coat-associated protein AP47 homolog 2) (Golgi adaptor AP-1 47 kDa protein homolog 2) (HA1 47 kDa subunit homolog 2) (Mu3B-adaptin) (P47B)	7	7	4	3	5	6	10	12	11	10	6	5	4	5	3	1	2	4	10	10	7	7	2	2	P53678	P53678	FUNCTION: Component of the adaptor complexes which link clathrin to receptors in coated vesicles. Clathrin-associated protein complexes are believed to interact with the cytoplasmic tails of membrane proteins, leading to their selection and concentration. Ap47 is a subunit of the plasma membrane adaptor. In concert with the BLOC-1 complex, AP-3 is required to target cargos into vesicles assembled…
21.426	19.7095	23.4442	23.432	23.9744	23.2431	25.4895	25.2702	NaN	NaN	NaN	NaN	1.26196	2.49137	0	NaN	0	NaN	A0A8I6A896_RAT	Ap4b1	AP4B1	AP complex subunit beta	5	4	8	8	11	11	22	20	NaN	NaN	NaN	NaN	6	4	8	8	14	15	25	22	NaN	NaN	NaN	NaN	A0A8I6A896	A0A8I6A896
21.0851	22.7103	23.4034	23.3609	23.6835	24.0715	25.1585	25.0915	NaN	NaN	NaN	NaN	1.52849	1.86131	0	NaN	0	NaN	D3ZX21_RAT	Ap4e1	AP4E1	AP-4 complex subunit epsilon	4	7	8	6	10	13	17	18	NaN	NaN	NaN	NaN	5	7	8	5	12	14	18	18	NaN	NaN	NaN	NaN	D3ZX21	D3ZX21	FUNCTION: Component of the adaptor protein complex 4 (AP-4). Adaptor protein complexes are vesicle coat components involved both in vesicle formation and cargo selection. They control the vesicular transport of proteins in different trafficking pathways. AP-4 forms a non clathrin-associated coat on vesicles departing the trans-Golgi network (TGN) and may be involved in the targeting of proteins f…
NaN	NaN	NaN	NaN	24.0884	24.1866	25.3485	25.9907	NaN	NaN	NaN	NaN	0	NaN	NaN	0	0	NaN	AP4M1_RAT	Ap4m1	AP4M1	AP-4 complex subunit mu-1 (AP-4 adaptor complex mu subunit) (Adaptor-related protein complex 4 subunit mu-1) (Mu subunit of AP-4) (Mu-adaptin-related protein 2) (mu-ARP2) (Mu4-adaptin) (mu4)	NaN	NaN	NaN	NaN	4	3	6	7	NaN	NaN	NaN	NaN	NaN	NaN	NaN	NaN	3	3	10	5	NaN	NaN	NaN	NaN	Q2PWT8	Q2PWT8	FUNCTION: Component of the adaptor protein complex 4 (AP-4). Adaptor protein complexes are vesicle coat components involved both in vesicle formation and cargo selection. They control the vesicular transport of proteins in different trafficking pathways. AP-4 forms a non clathrin-associated coat on vesicles departing the trans-Golgi network (TGN) and may be involved in the targeting of proteins f…
22.6501	22.7019	23.148	23.0695	23.6529	23.0656	23.9919	24.3529	NaN	NaN	NaN	NaN	1.5618	0.873456	0	NaN	0	NaN	A0A0G2K410_RAT	Ap4s1	AP4S1	AP complex subunit sigma	1	1	2	1	1	1	1	1	NaN	NaN	NaN	NaN	1	1	3	1	1	1	1	1	NaN	NaN	NaN	NaN	A0A0G2K410	A0A0G2K410
NaN	NaN	NaN	NaN	NaN	NaN	NaN	NaN	24.1005	23.9322	22.426	22.5641	NaN	0	0	NaN	0	NaN	AP5B1_RAT	Ap5b1	AP5B1	AP-5 complex subunit beta-1 (Adaptor-related protein complex 5 beta subunit) (Beta5)	NaN	NaN	NaN	NaN	NaN	NaN	NaN	NaN	12	12	5	3	NaN	NaN	NaN	NaN	NaN	NaN	NaN	NaN	13	17	6	3	D3ZVB0	D3ZVB0	FUNCTION: As part of AP-5, a probable fifth adaptor protein complex, it may be involved in endosomal transport. {ECO:0000250}.
NaN	NaN	NaN	NaN	NaN	NaN	NaN	NaN	23.9497	23.4804	22.4814	22.2405	NaN	0	0	NaN	0	NaN	A0A0G2K3F6_RAT	Ap5s1	AP5S1	Adaptor related protein complex 5 subunit sigma 1	NaN	NaN	NaN	NaN	NaN	NaN	NaN	NaN	4	3	1	1	NaN	NaN	NaN	NaN	NaN	NaN	NaN	NaN	5	3	1	1	A0A0G2K3F6	A0A0G2K3F6
NaN	NaN	NaN	NaN	22.3387	22.8208	23.5013	23.6645	25.2835	25.6492	24.6363	23.9076	0	NaN	0	NaN	1.96515	1.78781	A0A0G2JYJ5_RAT	Ap5z1	AP5Z1	Adaptor related protein complex 5 subunit zeta 1	NaN	NaN	NaN	NaN	3	2	3	3	8	9	4	3	NaN	NaN	NaN	NaN	2	2	4	3	9	10	4	3	A0A0G2JYJ5	A0A0G2JYJ5
25.9959	25.7651	25.7052	25.659	26.1091	26.1706	27.125	27.1474	25.7499	25.4912	24.1948	24.6895	1.55203	0.856774	1.0621	-0.749946	1.88804	-1.60672	APBA1_RAT	Apba1	APBA1	Amyloid-beta A4 precursor protein-binding family A member 1 (Adapter protein X11alpha) (Neuron-specific X11 protein) (Neuronal Munc18-1-interacting protein 1) (Mint-1)	11	12	13	11	12	14	20	23	11	11	4	5	12	13	10	8	11	16	22	26	11	11	4	5	O35430	O35430	FUNCTION: Putative function in synaptic vesicle exocytosis by binding to Munc18-1, an essential component of the synaptic vesicle exocytotic machinery. May modulate processing of the amyloid-beta precursor protein (APP) and hence formation of APP-beta.
26.5471	26.5709	27.1585	27.0525	27.521	27.5086	28.2011	28.172	25.7118	25.8188	24.1938	24.2941	2.17556	1.01842	2.09984	-1.82763	2.9837	-2.84605	APBA2_RAT	Apba2	APBA2	Amyloid-beta A4 precursor protein-binding family A member 2 (Adapter protein X11beta) (Neuron-specific X11L protein) (Neuronal Munc18-1-interacting protein 2) (Mint-2)	16	17	19	20	19	21	23	23	12	13	7	6	26	29	34	31	39	37	51	53	12	17	9	7	O35431	O35431	FUNCTION: Putative function in synaptic vesicle exocytosis by binding to STXBP1, an essential component of the synaptic vesicle exocytotic machinery. May modulate processing of the amyloid-beta precursor protein (APP) and hence formation of APP-beta.
NaN	NaN	NaN	NaN	20.2586	20.8018	21.8123	21.8065	21.8313	21.7913	21.0577	21.178	0	NaN	0	NaN	0.281215	0.294847	APBB1_RAT	Apbb1	APBB1	Amyloid beta precursor protein binding family B member 1 (Amyloid-beta A4 precursor protein-binding family B member 1) (Protein Fe65)	NaN	NaN	NaN	NaN	2	1	3	3	1	3	2	1	NaN	NaN	NaN	NaN	2	1	5	4	1	3	2	0	P46933	P46933	FUNCTION: Transcription coregulator that can have both coactivator and corepressor functions. Adapter protein that forms a transcriptionally active complex with the gamma-secretase-derived amyloid precursor protein (APP) intracellular domain. Plays a central role in the response to DNA damage by translocating to the nucleus and inducing apoptosis. May act by specifically recognizing and binding h…
22.496	22.3989	22.7504	22.3364	23.5701	24.0253	25.2302	25.3103	25.3639	25.4803	23.4211	23.7302	2.42473	2.03856	1.98409	2.00346	0.0171994	-0.0350976	APC_RAT	Apc	APC	Adenomatous polyposis coli protein (Protein APC)	6	9	9	6	14	23	36	38	36	39	12	19	5	10	9	6	13	26	40	37	35	45	13	22	P70478	P70478	FUNCTION: Tumor suppressor. Promotes rapid degradation of CTNNB1 and participates in Wnt signaling as a negative regulator. APC activity is correlated with its phosphorylation state. Activates the GEF activity of SPATA13 and ARHGEF4. Plays a role in hepatocyte growth factor (HGF)-induced cell migration (By similarity). Required for MMP9 up-regulation via the JNK signaling pathway in colorectal tu…
21.9959	22.0833	22.9848	23.2485	23.2516	22.5772	24.4744	24.33	24.5667	24.222	23.2085	22.6331	1.00927	1.08019	1.01743	1.07944	0.000388984	-0.000743389	D4A205_RAT	Apc2	APC2	APC regulator of WNT signaling pathway 2	5	3	9	7	11	7	17	16	19	16	9	8	3	4	10	6	9	7	17	16	18	17	8	8	D4A205	D4A205
NaN	NaN	NaN	NaN	21.39	22.3049	24.8012	26.2296	NaN	NaN	NaN	NaN	0	NaN	NaN	0	0	NaN	A4_RAT	App	APP	Amyloid-beta precursor protein (ABPP) (APP) (Alzheimer disease amyloid A4 protein homolog) (Alzheimer disease amyloid protein) (Amyloid precursor protein) (Amyloid-beta (A4) precursor protein) (Amyloid-beta A4 protein) (Amyloidogenic glycoprotein) (AG) [Cleaved into: N-APP; Soluble APP-alpha (S-APP-alpha); Soluble APP-beta (S-APP-beta); C99 (Beta-secretase C-terminal fragment) (Beta-CTF); Amyloid…	NaN	NaN	NaN	NaN	2	2	8	8	NaN	NaN	NaN	NaN	NaN	NaN	NaN	NaN	2	2	8	9	NaN	NaN	NaN	NaN	P08592	P08592	FUNCTION: Functions as a cell surface receptor and performs physiological functions on the surface of neurons relevant to neurite growth, neuronal adhesion and axonogenesis. Interaction between APP molecules on neighboring cells promotes synaptogenesis. Involved in cell mobility and transcription regulation through protein-protein interactions (By similarity). Can promote transcription activation…
NaN	NaN	NaN	NaN	22.7613	22.4383	21.4119	22.7303	22.3866	22.3314	22.777	20.9144	0	NaN	0	NaN	0.175475	-0.233077	D3ZWA8_RAT	Appl1	APPL1	Adaptor protein, phosphotyrosine interacting with PH domain and leucine zipper 1	NaN	NaN	NaN	NaN	2	1	0	2	2	1	1	0	NaN	NaN	NaN	NaN	2	1	0	2	2	1	1	0	D3ZWA8	D3ZWA8
26.2286	25.8022	24.8945	25.0079	24.9067	24.7767	25.7772	25.663	25.2443	24.78	25.6418	25.4295	0.19447	-0.202398	0.228384	-0.209384	0.00743408	-0.00698566	COPD_RAT	Arcn1	ARCN1	Coatomer subunit delta (Archain) (Delta-coat protein) (Delta-COP)	15	17	7	9	8	7	13	12	8	6	8	5	16	18	7	9	7	7	14	13	9	6	8	6	Q66H80	Q66H80	FUNCTION: The coatomer is a cytosolic protein complex that binds to dilysine motifs and reversibly associates with Golgi non-clathrin-coated vesicles, which further mediate biosynthetic protein transport from the ER, via the Golgi up to the trans Golgi network. Coatomer complex is required for budding from Golgi membranes, and is essential for the retrograde Golgi-to-ER transport of dilysine-tagg…
27.2564	27.3131	27.7006	27.7858	27.9168	27.9801	29.1699	29.2491	27.0148	27.0263	26.2661	26.4089	1.47281	1.06498	1.87937	-0.834942	2.41994	-1.89992	ARF1_RAT	Arf1	ARF1	ADP-ribosylation factor 1 (EC 3.6.5.2)	11	10	11	11	11	12	12	12	10	10	9	8	25	19	25	35	29	26	49	53	18	17	15	13	P84079;P61206	P84079	FUNCTION: Small GTPase involved in protein trafficking between different compartments (By similarity). Modulates vesicle budding and uncoating within the Golgi complex (By similarity). In its GTP-bound form, triggers the recruitment of coatomer proteins to the Golgi membrane (By similarity). The hydrolysis of ARF1-bound GTP, which is mediated by ARFGAPs proteins, is required for dissociation of c…
20.8402	21.0362	21.7641	21.6299	21.1044	21.2952	22.9632	23.1626	NaN	NaN	NaN	NaN	0.669771	0.813782	0	NaN	0	NaN	ARF2_RAT	Arf2	ARF2	ADP-ribosylation factor 2	9	9	9	9	9	10	11	11	NaN	NaN	NaN	NaN	1	1	2	4	3	3	4	6	NaN	NaN	NaN	NaN	P84082	P84082	FUNCTION: GTP-binding protein that functions as an allosteric activator of the cholera toxin catalytic subunit, an ADP-ribosyltransferase. Involved in protein trafficking; may modulate vesicle budding and uncoating within the Golgi apparatus.
26.0219	25.6512	25.9257	26.0639	26.2111	26.2107	26.84	26.8257	25.8402	25.7553	25.2873	25.2844	1.61923	0.606194	1.11381	-0.373914	2.24662	-0.980108	ARF4_RAT	Arf4	ARF4	ADP-ribosylation factor 4	8	8	8	8	8	8	8	8	6	7	6	6	4	4	5	7	4	6	4	5	3	4	3	2	P61751	P61751	FUNCTION: GTP-binding protein that functions as an allosteric activator of the cholera toxin catalytic subunit, an ADP-ribosyltransferase. Involved in protein trafficking; may modulate vesicle budding and uncoating within the Golgi apparatus. Part of the ciliary targeting complex containing Rab11, ASAP1, Rabin8/RAB3IP, RAB11FIP3 and ARF4, which direct preciliary vesicle trafficking to mother cent…
26.8576	26.8573	27.2601	27.1503	27.2649	27.2504	28.1783	28.3027	26.4272	26.2046	25.6891	26.0717	1.25552	0.717767	2.61916	-0.933145	2.64992	-1.65091	ARF5_RAT	Arf5	ARF5	ADP-ribosylation factor 5	10	9	10	9	11	10	11	11	7	7	6	8	10	10	9	7	11	10	13	12	5	6	3	8	P84083	P84083	FUNCTION: GTP-binding protein involved in protein trafficking; may modulate vesicle budding and uncoating within the Golgi apparatus. {ECO:0000250|UniProtKB:P84084}.
23.9184	24.2481	21.2024	22.4284	20.6106	24.1893	25.0008	24.8794	24.0615	23.9627	23.5136	24.0006	0.232247	0.720704	0.621943	0.935289	0.0737688	0.214585	ARFG1_RAT	Arfgap1	ARFGAP1	ADP-ribosylation factor GTPase-activating protein 1 (ARF GAP 1) (ADP-ribosylation factor 1 GTPase-activating protein) (ARF1 GAP) (ARF1-directed GTPase-activating protein)	4	5	2	1	0	2	4	5	2	4	2	2	4	4	2	1	0	2	4	6	3	4	2	2	Q62848	Q62848	FUNCTION: GTPase-activating protein (GAP) for the ADP ribosylation factor 1 (ARF1). Involved in membrane trafficking and /or vesicle transport. Promotes hydrolysis of the ARF1-bound GTP and thus, is required for the dissociation of coat proteins from Golgi-derived membranes and vesicles, a prerequisite for vesicle's fusion with target compartment. Probably regulates ARF1-mediated transport via it…
22.6601	23.206	21.1012	22.4348	22.199	21.4534	23.7389	24.4083	NaN	NaN	NaN	NaN	0.310496	0.599384	0	NaN	0	NaN	ARFG2_RAT	Arfgap2	ARFGAP2	ADP-ribosylation factor GTPase-activating protein 2 (ARF GAP 2) (GTPase-activating protein ZNF289) (Zinc finger protein 289)	4	7	2	3	1	2	6	6	NaN	NaN	NaN	NaN	5	7	4	5	1	1	6	9	NaN	NaN	NaN	NaN	Q3MID3	Q3MID3	FUNCTION: GTPase-activating protein (GAP) for ADP ribosylation factor 1 (ARF1). May regulate coatomer-mediated protein transport from the Golgi complex to the endoplasmic reticulum. Hydrolysis of ARF1-bound GTP may lead to dissociation of coatomer from Golgi-derived membranes to allow fusion with target membranes (By similarity). {ECO:0000250}.
24.121	23.9961	23.1882	23.4497	23.583	23.702	25.1712	25.2496	23.384	23.0713	22.8978	22.9226	0.711752	0.737682	1.33087	-0.619816	1.56677	-1.3575	ARFG3_RAT	Arfgap3	ARFGAP3	ADP-ribosylation factor GTPase-activating protein 3 (ARF GAP 3)	4	3	2	3	2	4	7	7	3	2	1	1	3	2	2	4	2	4	8	6	2	2	1	1	Q4KLN7	Q4KLN7	FUNCTION: GTPase-activating protein (GAP) for ADP ribosylation factor 1 (ARF1). Hydrolysis of ARF1-bound GTP may lead to dissociation of coatomer from Golgi-derived membranes to allow fusion with target membranes (By similarity). {ECO:0000250|UniProtKB:Q9NP61}.
26.9878	26.8567	26.6772	26.7086	26.9228	26.8309	27.6354	27.6866	23.8667	23.6008	23.2094	23.3299	0.994947	0.46131	6.02637	-3.3059	5.06794	-3.76721	BIG1_RAT	Arfgef1	ARFGEF1	Brefeldin A-inhibited guanine nucleotide-exchange protein 1 (BIG1) (Brefeldin A-inhibited GEP 1) (ADP-ribosylation factor guanine nucleotide-exchange factor 1)	53	52	44	49	53	50	58	58	14	17	11	12	73	69	62	65	76	66	78	80	18	17	13	15	D4A631	D4A631	FUNCTION: Promotes guanine-nucleotide exchange on ARF1 and ARF3. Promotes the activation of ARF1/ARF3 through replacement of GDP with GTP. Involved in vesicular trafficking. Required for the maintenance of Golgi structure; the function may be independent of its GEF activity. Required for the maturaion of integrin beta-1 in the Golgi. Involved in the establishment and persistence of cell polarity …
25.1293	25.3168	25.481	25.3909	25.6093	25.5812	26.8232	26.934	22.4379	23.0399	21.45	20.9185	1.27119	0.907434	3.36111	-3.36794	3.39531	-4.27537	BIG2_RAT	Arfgef2	ARFGEF2	Brefeldin A-inhibited guanine nucleotide-exchange protein 2 (Brefeldin A-inhibited GEP 2) (ADP-ribosylation factor guanine nucleotide-exchange factor 2)	39	40	38	42	45	40	58	60	15	18	10	9	27	31	31	38	38	39	65	60	9	11	7	6	Q7TSU1	Q7TSU1	FUNCTION: Promotes guanine-nucleotide exchange on ARF1 and ARF3 and to a lower extent on ARF5 and ARF6. Promotes the activation of ARF1/ARF5/ARF6 through replacement of GDP with GTP. Involved in the regulation of Golgi vesicular transport. Required for the integrity of the endosomal compartment. Involved in trafficking from the trans-Golgi network (TGN) to endosomes and is required for membrane a…
24.2856	24.3183	23.5849	23.6201	24.352	24.2298	24.8231	24.7967	26.111	25.9702	25.6654	25.504	1.25265	0.5982	3.56484	1.86042	3.06638	1.26222	A0A8I5ZMK5_RAT	Arfgef3	ARFGEF3	ARFGEF family member 3	32	33	18	16	32	33	42	38	60	59	61	57	35	37	20	21	43	39	48	45	71	80	83	72	A0A8I5ZMK5	A0A8I5ZMK5
23.3562	25.6248	26.3901	26.4194	26.9773	27.0216	27.8784	27.8887	NaN	NaN	NaN	NaN	1.39474	1.99386	0	NaN	0	NaN	ARFP2_RAT	Arfip2	ARFIP2	Arfaptin-2 (ADP-ribosylation factor-interacting protein 2)	2	6	8	6	11	12	15	13	NaN	NaN	NaN	NaN	2	6	9	8	15	13	21	17	NaN	NaN	NaN	NaN	Q6AY65	Q6AY65	FUNCTION: Plays a role in constitutive metalloproteinase (MMP) secretion from the trans Golgi network. May have important functions during vesicle biogenesis at certain cargo subdomains, which could be predominantly utilized by secreted MMPs, such as MMP7 and MMP2. Also involved in autophagy by regulating the starvation-dependent trafficking of ATG9A vesicles which deliver the phosphatidylinosito…
25.0272	24.6384	25.6482	25.1991	24.4241	24.4027	26.2685	26.4673	21.2257	20.968	20.1513	20.5143	0.168338	0.262461	5.06505	-4.41338	3.57349	-4.67584	ARFRP_RAT	Arfrp1	ARFRP1	ADP-ribosylation factor-related protein 1 (ARF-related protein 1) (ARP)	8	8	10	8	7	8	10	9	2	2	2	2	11	13	16	10	8	10	14	16	2	2	3	2	Q63055	Q63055	FUNCTION: Trans-Golgi-associated GTPase that regulates protein sorting. Controls the targeting of ARL1 and its effector to the trans-Golgi. Required for the lipidation of chylomicrons in the intestine and required for VLDL lipidation in the liver. {ECO:0000250|UniProtKB:Q8BXL7}.
NaN	NaN	NaN	NaN	19.8157	20.4481	20.891	20.6215	24.1651	23.8312	25.5455	25.0441	0	NaN	0	NaN	4.03893	4.20243	ARGI2_RAT	Arg2	ARG2	Arginase-2, mitochondrial (EC 3.5.3.1) (Arginase II) (Kidney-type arginase) (Non-hepatic arginase) (Type II arginase)	NaN	NaN	NaN	NaN	0	2	1	1	10	8	12	9	NaN	NaN	NaN	NaN	0	3	1	1	15	9	18	12	O08701	O08701	FUNCTION: May play a role in the regulation of extra-urea cycle arginine metabolism and also in down-regulation of nitric oxide synthesis. Extrahepatic arginase functions to regulate L-arginine bioavailability to nitric oxid synthase (NOS). Arginine metabolism is a critical regulator of innate and adaptive immune responses. Seems to be involved in negative regulation of the survival capacity of a…
NaN	NaN	NaN	NaN	20.6811	21.9027	25.4824	25.1781	25.0325	25.7307	25.3513	25.1276	0	NaN	0	NaN	0.83037	1.99948	A0A0G2JYR5_RAT	Arhgap1	ARHGAP1	Rho GTPase activating protein 1	NaN	NaN	NaN	NaN	1	2	11	8	10	11	7	11	NaN	NaN	NaN	NaN	1	2	11	8	13	16	10	15	A0A0G2JYR5	A0A0G2JYR5
23.2852	20.7842	23.5449	21.8175	23.1684	23.6078	23.1857	23.5128	24.9078	25.163	24.5212	23.9066	0.756512	1.01076	1.74336	2.26671	2.26943	1.25595	A0A8I6GDA1_RAT	Arhgap21	ARHGAP21	Rho GTPase activating protein 21	3	1	4	3	5	7	4	6	10	11	7	9	3	1	5	3	4	6	3	6	10	11	7	8	A0A8I6GDA1	A0A8I6GDA1
22.4222	23.0211	22.0521	20.002	23.32	21.7256	23.8732	23.822	24.6164	25.0124	23.3569	22.5486	0.786629	1.31089	1.22409	2.00923	0.406104	0.698344	F1M2D4_RAT	Arhgap23	ARHGAP23	Rho GTPase activating protein 23	3	4	3	2	6	2	8	8	14	17	5	4	3	6	3	2	6	2	10	9	14	19	5	5	F1M2D4	F1M2D4
23.4561	23.6758	23.7148	23.3063	24.5983	24.4961	25.3522	25.3125	25.5043	25.5015	23.3213	23.7991	2.88779	1.40149	0.8661	0.993248	0.275522	-0.408246	F1MAK3_RAT	Arhgap32	ARHGAP32	Rho GTPase activating protein 32	10	9	11	9	15	15	24	23	26	26	9	8	10	9	11	8	17	16	24	23	29	25	11	9	F1MAK3	F1MAK3
23.6243	23.4461	22.8782	23.2493	23.6779	23.8173	24.7392	24.3931	24.5321	24.905	23.9782	23.8494	1.56513	0.857391	1.87402	1.0167	0.177527	0.159312	D4A9G6_RAT	Arhgap33	ARHGAP33	Rho GTPase activating protein 33	7	4	5	7	7	6	9	12	12	15	7	10	6	4	4	8	6	5	10	12	14	17	7	10	D4A9G6	D4A9G6
NaN	NaN	NaN	NaN	21.9223	22.6765	22.8746	23.3776	25.0432	25.1551	24.3639	24.6497	0	NaN	0	NaN	2.98801	2.09024	RHG35_RAT	Arhgap35	ARHGAP35	Rho GTPase-activating protein 35 (GAP-associated protein p190) (Glucocorticoid receptor DNA-binding factor 1)	NaN	NaN	NaN	NaN	3	3	6	6	17	19	16	14	NaN	NaN	NaN	NaN	3	3	6	5	21	20	15	16	P81128	P81128	FUNCTION: Rho GTPase-activating protein (GAP). Binds several acidic phospholipids which inhibits the Rho GAP activity to promote the Rac GAP activity (PubMed:9852136, PubMed:20439493). This binding is inhibited by phosphorylation by PRKCA (By similarity). Involved in cell differentiation as well as cell adhesion and migration, plays an important role in retinal tissue morphogenesis, neural tube f…
NaN	NaN	NaN	NaN	NaN	NaN	NaN	NaN	20.7952	20.4664	19.675	20.0215	NaN	0	0	NaN	0	NaN	RHG44_RAT	Arhgap44	ARHGAP44	Rho GTPase-activating protein 44 (Rho-type GTPase-activating protein RICH2) (RhoGAP interacting with CIP4 homologs protein 2) (RICH-2)	NaN	NaN	NaN	NaN	NaN	NaN	NaN	NaN	1	1	1	1	NaN	NaN	NaN	NaN	NaN	NaN	NaN	NaN	1	2	1	1	F1LQX4	F1LQX4	FUNCTION: GTPase-activating protein (GAP) that stimulates the GTPase activity of Rho-type GTPases. Thereby, controls Rho-type GTPases cycling between their active GTP-bound and inactive GDP-bound states. Acts as a GAP at least for CDC42 and RAC1 (PubMed:25498153). In neurons, is involved in dendritic spine formation and synaptic plasticity in a specific RAC1-GAP activity (PubMed:25498153). Limits…
NaN	NaN	NaN	NaN	20.1425	21.0368	21.4772	21.3091	21.6619	21.8157	19.8765	20.6634	0	NaN	0	NaN	0.00803066	0.0129991	A0A0G2K7N9_RAT	Arhgap5	ARHGAP5	Rho GTPase activating protein 5	NaN	NaN	NaN	NaN	2	0	2	2	3	4	0	1	NaN	NaN	NaN	NaN	2	0	3	2	3	3	0	1	A0A0G2K7N9	A0A0G2K7N9
24.1581	21.6696	20.2499	21.9588	22.9665	22.5095	24.1462	24.0637	24.6638	25.4007	23.5842	23.5774	0.771518	1.41239	1.32688	2.29742	0.716307	0.885028	ARHGB_RAT	Arhgef11	ARHGEF11	Rho guanine nucleotide exchange factor 11 (RhoGEF glutamate transport modulator GTRAP48)	3	2	0	1	2	1	6	7	7	8	4	4	3	2	0	0	2	1	7	7	8	8	3	4	Q9ES67	Q9ES67	FUNCTION: May play a role in the regulation of RhoA GTPase by guanine nucleotide-binding alpha-12 (GNA12) and alpha-13 (GNA13). Acts as guanine nucleotide exchange factor (GEF) for RhoA GTPase and may act as GTPase-activating protein (GAP) for GNA12 and GNA13. Involved in neurotrophin-induced neurite outgrowth (By similarity). {ECO:0000250, ECO:0000269|PubMed:11242047}.
23.7832	23.7316	23.143	20.887	23.7536	23.7446	24.3621	24.3051	25.0794	25.2329	24.9018	24.6812	0.820157	1.15518	1.62832	2.08762	2.39239	0.932441	A0A0G2K860_RAT	Arhgef12	ARHGEF12	Rho guanine nucleotide exchange factor 12	9	6	6	3	5	5	8	9	16	17	16	14	9	7	7	3	5	6	9	10	21	19	18	14	A0A0G2K860	A0A0G2K860
24.4638	24.5699	23.2849	23.7801	24.0501	23.7402	24.4408	24.2159	25.2405	25.2257	24.8835	24.7363	0.0945321	0.08709	1.64401	0.996844	2.47464	0.909754	ARHG2_RAT	Arhgef2	ARHGEF2	Rho guanine nucleotide exchange factor 2 (Guanine nucleotide exchange factor H1) (GEF-H1)	13	15	7	10	10	9	12	11	24	26	16	17	15	17	7	12	12	10	12	12	26	30	19	19	Q5FVC2	Q5FVC2	FUNCTION: Activates Rho-GTPases by promoting the exchange of GDP for GTP. May be involved in epithelial barrier permeability, cell motility and polarization, dendritic spine morphology, antigen presentation, leukemic cell differentiation, cell cycle regulation, innate immune response, and cancer. Binds Rac-GTPases, but does not seem to promote nucleotide exchange activity toward Rac-GTPases. May …
25.9825	25.9746	25.5984	25.5126	26.1208	26.1782	26.7854	26.6664	27.1556	27.1674	26.3956	26.4	1.73627	0.670701	2.15168	1.01265	0.578404	0.341949	ARHG7_RAT	Arhgef7	ARHGEF7	Rho guanine nucleotide exchange factor 7 (Beta-Pix) (PAK-interacting exchange factor beta)	16	14	14	10	14	16	21	24	22	22	16	16	16	14	16	11	18	19	28	24	29	33	21	22	O55043	O55043	FUNCTION: Acts as a RAC1 guanine nucleotide exchange factor (GEF) and can induce membrane ruffling. Functions in cell migration, attachment and cell spreading. Promotes targeting of RAC1 to focal adhesions. May function as a positive regulator of apoptosis. Downstream of NMDA receptors and CaMKK-CaMK1 signaling cascade, promotes the formation of spines and synapses in hippocampal neurons (By simi…
20.7066	23.4107	22.9621	21.2645	23.3907	24.1507	25.2376	25.5096	NaN	NaN	NaN	NaN	1.64532	2.4862	0	NaN	0	NaN	A0A8I6AJE2_RAT	Arid1a	ARID1A	AT-rich interaction domain 1A	2	2	1	2	3	3	5	6	NaN	NaN	NaN	NaN	2	2	1	2	3	3	4	7	NaN	NaN	NaN	NaN	A0A8I6AJE2	A0A8I6AJE2
NaN	NaN	NaN	NaN	20.5062	23.2627	23.0355	24.2854	NaN	NaN	NaN	NaN	0	NaN	NaN	0	0	NaN	A0A0G2JVD3_RAT	Arid1b	ARID1B	AT-rich interaction domain 1B	NaN	NaN	NaN	NaN	1	2	3	5	NaN	NaN	NaN	NaN	NaN	NaN	NaN	NaN	1	2	3	5	NaN	NaN	NaN	NaN	A0A0G2JVD3	A0A0G2JVD3
27.0191	26.9859	27.1261	26.4693	26.0932	26.1598	27.634	27.6628	23.3776	21.78	20.6446	22.3796	0.00917728	-0.012661	3.75945	-4.85467	3.27589	-4.84201	ARL1_RAT	Arl1	ARL1	ADP-ribosylation factor-like protein 1	6	5	6	7	5	5	8	7	3	2	1	1	12	10	15	11	8	11	13	13	3	2	1	2	P61212	P61212	FUNCTION: GTP-binding protein. Can activate phospholipase D with very low efficiency (By similarity). Important for normal function of the Golgi apparatus. {ECO:0000250, ECO:0000269|PubMed:11792819, ECO:0000269|PubMed:12972563}.
20.2864	20.4628	20.9159	20.7376	21.2037	20.9244	21.9958	21.976	21.6238	21.7549	20.5898	20.8843	1.63017	0.924288	0.998857	0.612515	0.339934	-0.311772	F1M6C4_RAT	Arl15	ARL15	ADP-ribosylation factor like GTPase 15	2	1	1	1	1	1	2	1	1	1	1	1	2	1	1	1	1	1	2	1	1	1	1	1	F1M6C4	F1M6C4
21.6521	21.6492	21.7892	22.2318	22.2123	21.8756	22.7249	22.8345	22.3449	22.3142	21.9854	21.4417	1.15917	0.581278	0.32299	0.190979	0.600646	-0.390299	ARL3_RAT	Arl3	ARL3	ADP-ribosylation factor-like protein 3 (ARD3)	0	1	1	2	3	3	3	3	2	2	1	1	0	2	1	2	4	3	4	3	3	3	2	2	P37996	P37996	FUNCTION: Small GTP-binding protein which cycles between an inactive GDP-bound and an active GTP-bound form, and the rate of cycling is regulated by guanine nucleotide exchange factors (GEF) and GTPase-activating proteins (GAP). Required for normal cytokinesis and cilia signaling. Requires assistance from GTPase-activating proteins (GAPs) like RP2 and PDE6D, in order to cycle between inactive GDP…
23.8075	23.8407	23.6778	23.8719	23.9515	23.4485	24.5744	24.6389	NaN	NaN	NaN	NaN	0.584635	0.353851	0	NaN	0	NaN	ARL5A_RAT	Arl5a	ARL5A	ADP-ribosylation factor-like protein 5A	4	3	3	4	3	2	4	4	NaN	NaN	NaN	NaN	4	3	3	4	4	2	5	5	NaN	NaN	NaN	NaN	P51646	P51646	FUNCTION: Lacks ADP-ribosylation enhancing activity.
NaN	NaN	NaN	NaN	20.5886	22.0155	22.7101	22.1112	NaN	NaN	NaN	NaN	0	NaN	NaN	0	0	NaN	B1WC73_RAT	Arl6	ARL6	ADP-ribosylation factor-like protein 6	NaN	NaN	NaN	NaN	0	1	3	2	NaN	NaN	NaN	NaN	NaN	NaN	NaN	NaN	0	0	3	3	NaN	NaN	NaN	NaN	B1WC73	B1WC73
20.5715	21.9095	21.5047	21.5093	21.6934	19.9692	23.8084	23.6546	22.0879	21.8236	20.7972	20.9194	0.423424	0.907631	0.0265066	0.0332551	0.398538	-0.874376	PRAF3_RAT	Arl6ip5	ARL6IP5	PRA1 family protein 3 (ADP-ribosylation factor-like protein 6-interacting protein 5) (ARL-6-interacting protein 5) (Aip-5) (GTRAP3-18) (Glutamate transporter EAAC1-interacting protein) (Prenylated Rab acceptor protein 2) (Protein JWa)	1	0	2	3	2	1	4	4	2	3	1	2	2	0	2	6	5	1	10	10	7	5	2	2	Q9ES40	Q9ES40	FUNCTION: Regulates intracellular concentrations of taurine and glutamate (Ref.5). Negatively modulates SLC1A1/EAAC1 glutamate transport activity by decreasing its affinity for glutamate in a PKC activity-dependent manner (PubMed:11242046). Plays a role in the retention of SLC1A1/EAAC1 in the endoplasmic reticulum (PubMed:19720795). {ECO:0000269|PubMed:11242046, ECO:0000269|PubMed:19720795, ECO:0…
26.6622	26.629	26.3235	26.349	26.9379	26.9087	27.2186	27.1886	28.5901	28.7118	27.8567	27.7767	2.49041	0.572527	3.28328	1.74291	2.42037	1.17038	D3ZPP2_RAT	Arl8a	ARL8A	ADP-ribosylation factor like GTPase 8A	11	10	12	11	12	13	14	14	15	14	15	15	15	8	9	9	11	10	11	14	17	20	16	16	D3ZPP2	D3ZPP2
26.5025	26.4253	26.3301	26.3558	26.9496	27.0426	27.186	27.1296	28.7573	28.7984	27.9549	27.8852	4.34257	0.673532	3.61388	1.94552	2.61803	1.27198	ARL8B_RAT	Arl8b	ARL8B	ADP-ribosylation factor-like protein 8B (EC 3.6.5.2)	12	11	11	11	12	13	14	15	15	15	15	16	15	17	16	18	19	22	28	21	40	36	31	25	Q66HA6	Q66HA6	FUNCTION: Small GTPase which cycles between active GTP-bound and inactive GDP-bound states. In its active state, binds to a variety of effector proteins playing a key role in the regulation of lysosomal positioning which is important for nutrient sensing, natural killer cell-mediated cytotoxicity and antigen presentation. Along with its effectors, orchestrates lysosomal transport and fusion. Loca…
24.641	24.5518	24.3357	24.204	24.3898	24.4349	25.3772	25.4435	24.7439	24.6529	24.5716	24.2256	0.773962	0.478235	0.324743	0.11537	0.543409	-0.362865	ARM10_RAT	Armc10	ARMC10	Armadillo repeat-containing protein 10	7	6	7	5	8	7	9	8	8	8	5	7	8	6	7	6	10	7	10	8	9	9	5	6	B1WBW4	B1WBW4	FUNCTION: May play a role in cell survival and cell growth. May suppress the transcriptional activity of p53/TP53 (By similarity). {ECO:0000250}.
24.393	24.0812	21.9494	21.9224	22.3519	22.0491	23.3097	23.4972	24.4122	24.5959	24.2716	24.5791	0.142963	-0.284554	1.06525	1.37818	2.42416	1.66273	B2RYL4_RAT	Armc6	ARMC6	Armadillo repeat containing 6	6	6	1	1	1	2	5	6	5	7	5	6	7	5	2	2	1	3	6	7	9	9	8	9	B2RYL4	B2RYL4
NaN	NaN	NaN	NaN	22.2122	20.2361	22.5109	22.926	NaN	NaN	NaN	NaN	0	NaN	NaN	0	0	NaN	F1M943_RAT	Armc8	ARMC8	Armadillo repeat-containing protein 8	NaN	NaN	NaN	NaN	1	1	3	4	NaN	NaN	NaN	NaN	NaN	NaN	NaN	NaN	1	1	3	4	NaN	NaN	NaN	NaN	F1M943	F1M943
NaN	NaN	NaN	NaN	NaN	NaN	NaN	NaN	21.8878	21.6402	21.1306	20.6569	NaN	0	0	NaN	0	NaN	ARMC9_RAT	Armc9	ARMC9	LisH domain-containing protein ARMC9	NaN	NaN	NaN	NaN	NaN	NaN	NaN	NaN	3	1	1	1	NaN	NaN	NaN	NaN	NaN	NaN	NaN	NaN	3	1	1	1	A1A5P5	A1A5P5	FUNCTION: Involved in ciliogenesis. It is required for appropriate acetylation and polyglutamylation of ciliary microtubules, and regulation of cilium length (By similarity). Acts as a positive regulator of hedgehog (Hh)signaling (By similarity). May participate in the trafficking and/or retention of GLI2 and GLI3 proteins at the ciliary tip (By similarity). {ECO:0000250|UniProtKB:E7F187, ECO:000…
24.4435	24.6674	24.5216	24.5079	24.8567	24.825	25.4648	25.4423	25.3228	25.2654	24.9624	24.8571	1.8066	0.612097	2.43551	0.566826	0.0774073	-0.0452709	A0A8I5ZMH4_RAT	Armcx4	ARMCX4	Armadillo repeat containing, X-linked 4	21	17	17	18	24	26	31	33	31	32	24	25	23	23	18	19	26	24	33	37	34	37	23	27	A0A8I5ZMH4	A0A8I5ZMH4
24.672	24.726	25.027	24.824	24.5426	24.3425	25.2846	25.2389	NaN	NaN	NaN	NaN	0.0557088	0.0399175	0	NaN	0	NaN	A0A8I5ZM80_RAT	Armh3	ARMH3	Armadillo-like helical domain containing 3	6	6	6	8	5	6	11	13	NaN	NaN	NaN	NaN	6	6	7	8	6	7	12	14	NaN	NaN	NaN	NaN	A0A8I5ZM80	A0A8I5ZM80
23.576	23.2322	25.7414	25.804	26.2884	25.6867	25.6624	25.7947	25.7184	25.8037	24.4996	24.0688	0.917661	1.26964	0.212642	0.434207	0.924604	-0.835432	ARC1A_RAT	Arpc1a	ARPC1A	Actin-related protein 2/3 complex subunit 1A	3	5	11	11	14	9	9	10	10	12	7	5	3	5	14	16	15	14	13	12	14	15	9	5	Q99PD4	Q99PD4	FUNCTION: Probably functions as a component of the Arp2/3 complex which is involved in regulation of actin polymerization and together with an activating nucleation-promoting factor (NPF) mediates the formation of branched actin networks (By similarity). In addition to its role in the cytoplasmic cytoskeleton, the Arp2/3 complex also promotes actin polymerization in the nucleus, thereby regulatin…
23.3397	23.6039	25.2604	25.1221	25.3982	25.5187	25.1443	24.883	25.0528	25.0841	24.2463	24.1415	0.878159	0.9045	0.213078	0.299633	1.08523	-0.604867	ARPC2_RAT	Arpc2	ARPC2	Actin-related protein 2/3 complex subunit 2 (Arp2/3 complex 34 kDa subunit) (p34-ARC)	6	6	9	10	9	9	7	8	9	9	6	6	6	6	11	11	11	12	11	7	11	10	7	7	P85970	P85970	FUNCTION: Actin-binding component of the Arp2/3 complex, a multiprotein complex that mediates actin polymerization upon stimulation by nucleation-promoting factor (NPF). The Arp2/3 complex mediates the formation of branched actin networks in the cytoplasm, providing the force for cell motility. Seems to contact the mother actin filament. In addition to its role in the cytoplasmic cytoskeleton, th…
24.4121	24.3398	25.9769	25.9458	25.8779	25.803	25.8305	25.5972	25.3386	25.4929	24.641	24.5482	0.627185	0.60853	0.117719	-0.163459	1.68413	-0.771989	B2GV73_RAT	Arpc3	ARPC3	Actin-related protein 2/3 complex subunit 3	5	4	6	7	6	6	5	4	4	5	4	4	5	5	8	9	7	7	8	5	7	7	4	3	B2GV73	B2GV73	FUNCTION: Functions as component of the Arp2/3 complex which is involved in regulation of actin polymerization and together with an activating nucleation-promoting factor (NPF) mediates the formation of branched actin networks. {ECO:0000256|PIRNR:PIRNR016315}.
23.3496	21.7831	24.5875	24.2638	24.9771	24.8435	24.1169	24.074	24.6752	24.7625	23.8427	23.1457	0.734224	1.00684	0.358528	0.610496	0.385669	-0.396346	A6IBR0_RAT	Arpc4	ARPC4	Actin-related protein 2/3 complex subunit 4	2	1	5	6	5	5	4	4	5	5	2	3	2	2	7	4	5	5	7	4	6	5	2	3	B2RZ72	B2RZ72	FUNCTION: Functions as actin-binding component of the Arp2/3 complex which is involved in regulation of actin polymerization and together with an activating nucleation-promoting factor (NPF) mediates the formation of branched actin networks. Seems to contact the mother actin filament. {ECO:0000256|PIRNR:PIRNR039100}.
21.8946	21.8556	24.6706	24.6774	24.3238	24.3875	23.7429	24.031	23.2646	22.9659	23.244	23.3597	0.465489	0.846758	0.0278517	-0.0660133	2.75828	-0.912771	ARP5L_RAT	Arpc5l	ARPC5L	Actin-related protein 2/3 complex subunit 5-like protein (Arp2/3 complex 16 kDa subunit 2) (ARC16-2)	2	0	4	4	4	4	4	5	4	2	3	2	2	0	4	7	6	4	5	4	4	2	4	3	A1L108	A1L108	FUNCTION: May function as component of the Arp2/3 complex which is involved in regulation of actin polymerization and together with an activating nucleation-promoting factor (NPF) mediates the formation of branched actin networks. {ECO:0000250}.
21.1995	23.1388	23.3291	22.96	23.8168	20.926	24.1148	24.5245	24.0503	24.2569	23.9143	23.3087	0.30259	0.688685	1.21586	1.22573	0.261015	0.537045	A0A0G2JVX9_RAT	Arpp21	ARPP21	cAMP regulated phosphoprotein 21	0	1	1	1	2	1	2	2	2	2	1	1	0	1	1	1	1	1	3	3	1	2	1	2	A0A0G2JVX9	A0A0G2JVX9
20.6086	21.5166	22.9437	22.2145	22.7465	22.6327	23.3557	23.0502	23.865	23.0927	22.3892	20.8752	1.12309	1.12546	0.399903	0.734716	0.241509	-0.390744	ARVC_RAT	Arvcf	ARVCF	Splicing regulator ARVCF (Armadillo repeat protein deleted in velo-cardio-facial syndrome homolog)	1	0	5	4	3	4	4	5	6	5	2	1	1	0	6	4	4	5	7	6	6	6	2	1	B4F7F3	B4F7F3	FUNCTION: Contributes to the regulation of alternative splicing of pre-mRNAs. {ECO:0000250|UniProtKB:O00192}.
NaN	NaN	NaN	NaN	19.6527	19.3434	21.266	21.3258	NaN	NaN	NaN	NaN	0	NaN	NaN	0	0	NaN	ASAH1_RAT	Asah1	ASAH1	Acid ceramidase (AC) (ACDase) (Acid CDase) (EC 3.5.1.23) (Acylsphingosine deacylase) (N-acylethanolamine hydrolase ASAH1) (EC 3.5.1.-) (N-acylsphingosine amidohydrolase) [Cleaved into: Acid ceramidase subunit alpha; Acid ceramidase subunit beta]	NaN	NaN	NaN	NaN	0	1	3	3	NaN	NaN	NaN	NaN	NaN	NaN	NaN	NaN	0	1	4	3	NaN	NaN	NaN	NaN	Q6P7S1	Q6P7S1	FUNCTION: Lysosomal ceramidase that hydrolyzes sphingolipid ceramides into sphingosine and free fatty acids at acidic pH (By similarity). Ceramides, sphingosine, and its phosphorylated form sphingosine-1-phosphate are bioactive lipids that mediate cellular signaling pathways regulating several biological processes including cell proliferation, apoptosis and differentiation (By similarity). Has a …
NaN	NaN	NaN	NaN	21.9675	20.2203	22.9425	23.0844	NaN	NaN	NaN	NaN	0	NaN	NaN	0	0	NaN	A0A8I6ANY1_RAT	Ascc2	ASCC2	Activating signal cointegrator 1 complex subunit 2	NaN	NaN	NaN	NaN	1	0	3	4	NaN	NaN	NaN	NaN	NaN	NaN	NaN	NaN	2	0	3	4	NaN	NaN	NaN	NaN	A0A8I6ANY1	A0A8I6ANY1
NaN	NaN	NaN	NaN	19.6525	22.7691	23.1854	23.0238	NaN	NaN	NaN	NaN	0	NaN	NaN	0	0	NaN	ASCC3_RAT	Ascc3	ASCC3	Activating signal cointegrator 1 complex subunit 3 (EC 3.6.4.12)	NaN	NaN	NaN	NaN	0	2	8	7	NaN	NaN	NaN	NaN	NaN	NaN	NaN	NaN	0	2	8	8	NaN	NaN	NaN	NaN	F1LPQ2	F1LPQ2	FUNCTION: ATPase involved both in DNA repair and rescue of stalled ribosomes. 3'-5' DNA helicase involved in repair of alkylated DNA: promotes DNA unwinding to generate single-stranded substrate needed for ALKBH3, enabling ALKBH3 to process alkylated N3-methylcytosine (3mC) within double-stranded regions. Also involved in activation of the ribosome quality control (RQC) pathway, a pathway that de…
NaN	NaN	NaN	NaN	22.5091	23.1674	23.8146	24.1571	23.3153	23.3346	23.9703	23.5024	0	NaN	0	NaN	0.111225	0.118593	ASNS_RAT	Asns	ASNS	Asparagine synthetase [glutamine-hydrolyzing] (EC 6.3.5.4) (Glutamine-dependent asparagine synthetase)	NaN	NaN	NaN	NaN	1	4	4	6	3	5	4	2	NaN	NaN	NaN	NaN	1	4	4	6	3	5	4	3	P49088	P49088
NaN	NaN	NaN	NaN	21.0506	20.3863	22.7935	22.3381	22.0429	21.9417	20.7252	20.9087	0	NaN	0	NaN	0.13716	-0.237461	ASPH2_RAT	Asphd2	ASPHD2	Aspartate beta-hydroxylase domain-containing protein 2 (EC 1.14.11.-)	NaN	NaN	NaN	NaN	0	1	4	3	2	1	0	1	NaN	NaN	NaN	NaN	0	2	5	2	2	1	0	1	Q5HZW3	Q5HZW3	FUNCTION: May function as 2-oxoglutarate-dependent dioxygenase. {ECO:0000250}.
NaN	NaN	NaN	NaN	20.262	19.3679	25.155	24.6056	NaN	NaN	NaN	NaN	0	NaN	NaN	0	0	NaN	A0A8I5ZN05_RAT	Astn1	ASTN1	Astrotactin 1	NaN	NaN	NaN	NaN	0	1	13	10	NaN	NaN	NaN	NaN	NaN	NaN	NaN	NaN	0	1	13	10	NaN	NaN	NaN	NaN	A0A8I5ZN05	A0A8I5ZN05
23.4886	23.6402	23.0396	23.3535	23.5972	23.4653	24.6356	24.5852	23.8756	24.0639	23.705	23.5343	1.05982	0.690335	1.2865	0.414235	0.357967	-0.276101	ATAD1_RAT	Atad1	ATAD1	Outer mitochondrial transmembrane helix translocase (EC 7.4.2.-) (ATPase family AAA domain-containing protein 1) (Neuroprotective protein 6) (Thorase)	4	3	4	4	4	2	6	4	3	3	4	3	3	4	4	4	4	2	6	4	4	3	4	3	Q505J9	Q505J9	FUNCTION: Outer mitochondrial translocase required to remove mislocalized tail-anchored transmembrane proteins on mitochondria (By similarity). Specifically recognizes and binds tail-anchored transmembrane proteins: acts as a dislocase that mediates the ATP-dependent extraction of mistargeted tail-anchored transmembrane proteins from the mitochondrion outer membrane (By similarity). Also plays a …
25.402	25.5683	25.1002	25.2756	25.2777	25.3596	25.9578	25.9919	26.4176	26.4235	25.9011	25.8092	0.702867	0.310243	2.23444	0.801356	1.00619	0.491113	ATAT_RAT	Atat1	ATAT1	Alpha-tubulin N-acetyltransferase 1 (Alpha-TAT) (Alpha-TAT1) (TAT) (EC 2.3.1.108) (Acetyltransferase mec-17 homolog)	8	11	8	9	9	9	13	13	15	15	10	10	8	12	11	12	15	12	17	18	23	22	15	16	Q6MG11	Q6MG11	FUNCTION: Specifically acetylates 'Lys-40' in alpha-tubulin on the lumenal side of microtubules. Promotes microtubule destabilization and accelerates microtubule dynamics; this activity may be independent of acetylation activity. Acetylates alpha-tubulin with a slow enzymatic rate, due to a catalytic site that is not optimized for acetyl transfer. Enters the microtubule through each end and diffu…
NaN	NaN	NaN	NaN	NaN	NaN	NaN	NaN	23.657	21.0848	23.5292	23.3881	NaN	0	0	NaN	0	NaN	F7ERH6_RAT	Atf6b	ATF6B	Activating transcription factor 6 beta	NaN	NaN	NaN	NaN	NaN	NaN	NaN	NaN	1	0	1	1	NaN	NaN	NaN	NaN	NaN	NaN	NaN	NaN	1	0	2	1	F7ERH6	F7ERH6
NaN	NaN	NaN	NaN	NaN	NaN	NaN	NaN	23.8036	23.4073	21.7867	21.3568	NaN	0	0	NaN	0	NaN	F1MAF8_RAT	Atg2b	ATG2B	Autophagy related 2B	NaN	NaN	NaN	NaN	NaN	NaN	NaN	NaN	6	8	2	3	NaN	NaN	NaN	NaN	NaN	NaN	NaN	NaN	7	9	2	3	F1MAF8	F1MAF8
NaN	NaN	NaN	NaN	22.8944	23.0369	24.3811	24.5189	23.688	23.317	21.0417	23.4704	0	NaN	0	NaN	0.504405	-0.828577	ATG9A_RAT	Atg9a	ATG9A	Autophagy-related protein 9A (APG9-like 1)	NaN	NaN	NaN	NaN	3	3	7	7	3	4	2	4	NaN	NaN	NaN	NaN	3	3	9	8	3	5	2	4	Q5FWU3	Q5FWU3	FUNCTION: Phospholipid scramblase involved in autophagy by mediating autophagosomal membrane expansion. Cycles between the preautophagosomal structure/phagophore assembly site (PAS) and the cytoplasmic vesicle pool and supplies membrane for the growing autophagosome. Lipid scramblase activity plays a key role in preautophagosomal structure/phagophore assembly by distributing the phospholipids tha…
25.5912	26.0351	25.4643	25.2958	25.0733	25.5934	27.0112	27.1101	26.0707	25.8918	24.8763	25.0835	0.51719	0.600398	0.130553	-0.116006	0.569318	-0.716404	ATLA1_RAT	Atl1	ATL1	Atlastin-1 (EC 3.6.5.-) (Spastic paraplegia 3A homolog)	13	14	12	10	8	12	19	19	17	16	9	10	15	14	15	10	7	13	26	24	18	17	11	11	Q6PST4	Q6PST4	FUNCTION: GTPase tethering membranes through formation of trans-homooligomers and mediating homotypic fusion of endoplasmic reticulum membranes. Functions in endoplasmic reticulum tubular network biogenesis. May also regulate Golgi biogenesis. May regulate axonal development. {ECO:0000250|UniProtKB:Q8WXF7, ECO:0000269|PubMed:16537571}.
22.1413	22.0014	22.3261	22.5593	21.9993	22.3353	24.4958	24.5054	22.8323	22.9793	21.8564	21.9617	0.773645	1.07694	0.187647	0.150384	0.593176	-0.926554	F1LQ09_RAT	Atl2	ATL2	Atlastin GTPase 2	2	2	3	3	2	3	9	9	5	6	2	3	2	2	2	4	1	2	12	10	5	6	2	3	F1LQ09	F1LQ09
NaN	NaN	NaN	NaN	NaN	NaN	NaN	NaN	24.4165	23.1485	21.5216	22.9849	NaN	0	0	NaN	0	NaN	A0A8I6A6I4_RAT	Atp11b	ATP11B	Phospholipid-transporting ATPase (EC 7.6.2.1)	NaN	NaN	NaN	NaN	NaN	NaN	NaN	NaN	7	3	0	2	NaN	NaN	NaN	NaN	NaN	NaN	NaN	NaN	9	3	0	2	A0A8I6A6I4	A0A8I6A6I4
NaN	NaN	NaN	NaN	NaN	NaN	NaN	NaN	23.7196	24.1287	23.572	20.827	NaN	0	0	NaN	0	NaN	A0A8I5ZV31_RAT	Atp11c	ATP11C	Phospholipid-transporting ATPase (EC 7.6.2.1)	NaN	NaN	NaN	NaN	NaN	NaN	NaN	NaN	5	4	1	1	NaN	NaN	NaN	NaN	NaN	NaN	NaN	NaN	4	3	1	1	A0A8I5ZV31	A0A8I5ZV31
23.8443	23.7242	23.8504	20.2296	23.7724	23.9636	26.4002	26.0199	NaN	NaN	NaN	NaN	0.968581	2.12688	0	NaN	0	NaN	G3V7I3_RAT	Atp13a1	ATP13A1	ATPase 13A1	2	6	1	1	3	5	14	15	NaN	NaN	NaN	NaN	2	6	1	1	3	5	14	15	NaN	NaN	NaN	NaN	G3V7I3	G3V7I3
NaN	NaN	NaN	NaN	NaN	NaN	NaN	NaN	24.5028	23.4003	23.544	22.7986	NaN	0	0	NaN	0	NaN	F1MAA4_RAT	Atp13a2	ATP13A2	ATPase cation transporting 13A2	NaN	NaN	NaN	NaN	NaN	NaN	NaN	NaN	8	4	4	3	NaN	NaN	NaN	NaN	NaN	NaN	NaN	NaN	7	8	4	4	F1MAA4	F1MAA4
23.9716	23.892	23.1967	22.9464	21.4736	23.5915	25.3676	25.089	24.1277	23.9212	23.1163	23.2053	0.156646	0.378739	0.0923779	0.0909543	0.115314	-0.287785	AT1A1_RAT	Atp1a1	ATP1A1	Sodium/potassium-transporting ATPase subunit alpha-1 (Na(+)/K(+) ATPase alpha-1 subunit) (EC 7.2.2.13) (Sodium pump subunit alpha-1)	17	16	12	12	9	12	21	21	16	16	14	13	5	7	3	4	1	2	9	9	5	6	6	4	P06685	P06685	FUNCTION: This is the catalytic component of the active enzyme, which catalyzes the hydrolysis of ATP coupled with the exchange of sodium and potassium ions across the plasma membrane. This action creates the electrochemical gradient of sodium and potassium ions, providing the energy for active transport of various nutrients. {ECO:0000269|PubMed:30388404}.
26.8364	26.621	26.4922	26.5993	26.7581	26.5861	28.3841	28.4145	27.2049	27.3492	26.5465	26.3201	0.90114	0.898448	0.362706	0.217927	0.570303	-0.680522	AT1A3_RAT	Atp1a3	ATP1A3	Sodium/potassium-transporting ATPase subunit alpha-3 (Na(+)/K(+) ATPase alpha-3 subunit) (EC 7.2.2.13) (Na(+)/K(+) ATPase alpha(III) subunit) (Sodium pump subunit alpha-3)	28	27	27	29	31	27	42	40	29	34	27	27	37	30	32	31	38	32	59	57	35	42	36	29	P06687	P06687	FUNCTION: This is the catalytic component of the active enzyme, which catalyzes the hydrolysis of ATP coupled with the exchange of sodium and potassium ions across the plasma membrane. This action creates the electrochemical gradient of sodium and potassium ions, providing the energy for active transport of various nutrients.
25.4787	25.392	25.2731	25.0681	25.0413	25.0787	27.3535	27.0435	25.8768	26.0508	25.4644	25.3204	0.627835	0.826323	1.00053	0.375166	0.292674	-0.451157	AT1B1_RAT	Atp1b1	ATP1B1	Sodium/potassium-transporting ATPase subunit beta-1 (Sodium/potassium-dependent ATPase subunit beta-1)	7	8	7	7	5	7	10	10	8	8	8	6	7	8	8	7	6	7	14	11	7	9	9	6	P07340	P07340	FUNCTION: This is the non-catalytic component of the active enzyme, which catalyzes the hydrolysis of ATP coupled with the exchange of Na(+) and K(+) ions across the plasma membrane. The beta subunit regulates, through assembly of alpha/beta heterodimers, the number of sodium pumps transported to the plasma membrane (PubMed:22328500). Plays a role in innate immunity by enhancing virus-triggered i…
26.0504	25.9779	26.0706	26.0276	26.021	26.0665	27.0901	27.0943	26.2932	26.2924	25.6346	25.4652	0.894176	0.536325	0.199797	-0.110271	0.87476	-0.646595	AT2A2_RAT	Atp2a2	ATP2A2	Sarcoplasmic/endoplasmic reticulum calcium ATPase 2 (SERCA2) (SR Ca(2+)-ATPase 2) (EC 7.2.2.10) (Calcium pump 2) (Calcium-transporting ATPase sarcoplasmic reticulum type, slow twitch skeletal muscle isoform) (Endoplasmic reticulum class 1/2 Ca(2+) ATPase)	29	30	34	35	25	33	40	37	34	33	27	24	40	39	48	46	32	41	53	59	43	47	33	30	P11507	P11507	FUNCTION: This magnesium-dependent enzyme catalyzes the hydrolysis of ATP coupled with the translocation of calcium from the cytosol to the sarcoplasmic reticulum lumen. Involved in autophagy in response to starvation. Upon interaction with VMP1 and activation, controls ER-isolation membrane contacts for autophagosome formation. Also modulates ER contacts with lipid droplets, mitochondria and end…
26.0239	26.4032	25.8506	25.8572	26.6822	26.0814	27.3848	27.3292	26.2563	26.2602	25.7112	26.0134	1.33589	0.835666	0.0507352	0.0265274	1.28843	-0.809138	AT2B1_RAT	Atp2b1	ATP2B1	Plasma membrane calcium-transporting ATPase 1 (EC 7.2.2.10) (Plasma membrane calcium ATPase isoform 1) (PMCA1) (Plasma membrane calcium pump isoform 1)	15	16	15	13	16	17	28	26	16	16	17	15	19	18	17	14	20	21	36	34	19	19	18	16	P11505	P11505	FUNCTION: Catalyzes the hydrolysis of ATP coupled with the transport of calcium from the cytoplasm to the extracellular space thereby maintaining intracellular calcium homeostasis. Plays a role in blood pressure regulation through regulation of intracellular calcium concentration and nitric oxide production leading to regulation of vascular smooth muscle cells vasoconstriction. Positively regulat…
NaN	NaN	NaN	NaN	21.9138	22.095	25.0898	25.0572	NaN	NaN	NaN	NaN	0	NaN	NaN	0	0	NaN	AT2B2_RAT	Atp2b2	ATP2B2	Plasma membrane calcium-transporting ATPase 2 (PMCA2) (EC 7.2.2.10) (Plasma membrane calcium ATPase isoform 2) (Plasma membrane calcium pump isoform 2)	NaN	NaN	NaN	NaN	7	6	20	18	NaN	NaN	NaN	NaN	NaN	NaN	NaN	NaN	3	5	21	15	NaN	NaN	NaN	NaN	P11506	P11506	FUNCTION: ATP-driven Ca(2+) ion pump involved in the maintenance of basal intracellular Ca(2+) levels in specialized cells of cerebellar circuit and vestibular and cochlear systems. Uses ATP as an energy source to transport cytosolic Ca(2+) ions across the plasma membrane to the extracellular compartment (By similarity). Has fast activation and Ca(2+) clearance rate suited to control fast neurona…
NaN	NaN	NaN	NaN	20.3302	23.2611	24.0451	24.4977	NaN	NaN	NaN	NaN	0	NaN	NaN	0	0	NaN	AT2B3_RAT	Atp2b3	ATP2B3	Plasma membrane calcium-transporting ATPase 3 (PMCA3) (EC 7.2.2.10) (Plasma membrane calcium ATPase isoform 3) (Plasma membrane calcium pump isoform 3)	NaN	NaN	NaN	NaN	6	4	9	8	NaN	NaN	NaN	NaN	NaN	NaN	NaN	NaN	1	1	6	1	NaN	NaN	NaN	NaN	Q64568	Q64568	FUNCTION: ATP-driven Ca(2+) ion pump involved in the maintenance of basal intracellular Ca(2+) levels at the presynaptic terminals. Uses ATP as an energy source to transport cytosolic Ca(2+) ions across the plasma membrane to the extracellular compartment (PubMed:25014339, PubMed:9880546). May counter-transport protons, but the mechanism and the stoichiometry of this Ca(2+)/H(+) exchange remains …
25.3039	25.2664	25.7889	25.8691	25.3718	25.4229	26.4012	26.3869	23.3668	22.2823	21.9873	21.7086	0.465582	0.338633	3.73228	-3.22084	3.59441	-3.55948	AT2C1_RAT	Atp2c1	ATP2C1	Calcium-transporting ATPase type 2C member 1 (ATPase 2C1) (EC 7.2.2.10) (ATP-dependent Ca(2+) pump PMR1) (Ca(2+)/Mn(2+)-ATPase 2C1) (Secretory pathway Ca(2+)-transporting ATPase type 1) (SPCA1)	18	22	25	24	21	22	29	25	9	5	6	5	20	27	25	28	24	26	37	31	10	5	6	5	Q64566	Q64566	FUNCTION: ATP-driven pump that supplies the Golgi apparatus with Ca(2+) and Mn(2+) ions, both essential cofactors for processing and trafficking of newly synthesized proteins in the secretory pathway (By similarity). Within a catalytic cycle, acquires Ca(2+) or Mn(2+) ions on the cytoplasmic side of the membrane and delivers them to the lumenal side. The transfer of ions across the membrane is co…
NaN	NaN	NaN	NaN	26.9214	26.9979	27.0979	27.1485	27.2218	27.297	27.8877	27.8394	0	NaN	0	NaN	1.5341	0.52006	ATPG_RAT	Atp5f1c	ATP5F1C	ATP synthase subunit gamma, mitochondrial (ATP synthase F1 subunit gamma) (F-ATPase gamma subunit)	NaN	NaN	NaN	NaN	9	10	10	9	10	10	10	10	NaN	NaN	NaN	NaN	12	14	13	14	12	13	19	13	P35435	P35435	FUNCTION: Mitochondrial membrane ATP synthase (F(1)F(0) ATP synthase or Complex V) produces ATP from ADP in the presence of a proton gradient across the membrane which is generated by electron transport complexes of the respiratory chain. F-type ATPases consist of two structural domains, F(1) - containing the extramembraneous catalytic core, and F(0) - containing the membrane proton channel, link…
NaN	NaN	NaN	NaN	23.108	22.7465	23.2864	23.5593	24.0212	23.1803	23.3072	23.4709	0	NaN	0	NaN	0.600631	0.319823	ATPK_RAT	Atp5mf	ATP5MF	ATP synthase subunit f, mitochondrial (ATP synthase membrane subunit f)	NaN	NaN	NaN	NaN	1	1	1	1	1	2	1	1	NaN	NaN	NaN	NaN	1	1	2	2	1	2	1	1	D3ZAF6	D3ZAF6	FUNCTION: Mitochondrial membrane ATP synthase (F(1)F(0) ATP synthase or Complex V) produces ATP from ADP in the presence of a proton gradient across the membrane which is generated by electron transport complexes of the respiratory chain. F-type ATPases consist of two structural domains, F(1) - containing the extramembraneous catalytic core and F(0) - containing the membrane proton channel, linke…
NaN	NaN	NaN	NaN	25.4556	25.5159	25.6042	25.6146	NaN	NaN	NaN	NaN	0	NaN	NaN	0	0	NaN	AT5F1_RAT	Atp5pb	ATP5PB	ATP synthase F(0) complex subunit B1, mitochondrial (ATP synthase peripheral stalk-membrane subunit b) (ATP synthase subunit b) (ATPase subunit b)	NaN	NaN	NaN	NaN	4	7	7	5	NaN	NaN	NaN	NaN	NaN	NaN	NaN	NaN	6	7	7	5	NaN	NaN	NaN	NaN	P19511	P19511	FUNCTION: Mitochondrial membrane ATP synthase (F(1)F(0) ATP synthase or Complex V) produces ATP from ADP in the presence of a proton gradient across the membrane which is generated by electron transport complexes of the respiratory chain. F-type ATPases consist of two structural domains, F(1) - containing the extramembraneous catalytic core, and F(0) - containing the membrane proton channel, link…
25.0237	25.0185	24.9075	24.7879	25.083	25.0551	26.1693	26.1682	25.6538	25.6155	25.1757	25.1986	1.10836	0.684494	1.82779	0.47649	0.246908	-0.208003	VPP1_RAT	Atp6v0a1	ATP6V0A1	V-type proton ATPase 116 kDa subunit a 1 (V-ATPase 116 kDa subunit a 1) (Clathrin-coated vesicle/synaptic vesicle proton pump 116 kDa subunit) (Vacuolar adenosine triphosphatase subunit Ac116) (Vacuolar proton pump subunit 1) (Vacuolar proton translocating ATPase 116 kDa subunit a isoform 1)	15	16	14	16	16	13	21	21	18	19	18	17	19	19	15	17	19	16	26	30	20	21	22	21	P25286	P25286	FUNCTION: Subunit of the V0 complex of vacuolar(H+)-ATPase (V-ATPase), a multisubunit enzyme composed of a peripheral complex (V1) that hydrolyzes ATP and a membrane integral complex (V0) that translocates protons (PubMed:32165585). V-ATPase is responsible for the acidification of various organelles, such as lysosomes, endosomes, the trans-Golgi network, and secretory granules, including synaptic…
24.9369	24.9912	25.2545	25.1405	25.4682	25.3133	26.4315	26.3986	25.3402	25.282	24.9547	25.0204	1.44077	0.822124	0.231716	0.0685782	1.28101	-0.753546	F7FFW7_RAT	Atp6v0d1	ATP6V0D1	ATPase H+ transporting V0 subunit D1	9	8	8	7	11	10	10	11	8	9	7	7	14	7	8	10	16	14	14	14	11	10	9	8	F7FFW7	F7FFW7
26.3717	25.4124	25.8217	25.7898	26.1697	26.1107	27.5264	27.5048	26.8525	26.7932	26.7554	26.5612	1.15828	0.979001	2.29353	0.891663	0.0781573	-0.0873375	A0A1W2Q641_RAT	Atp6v1a	ATP6V1A	H(+)-transporting two-sector ATPase (EC 7.1.2.2)	22	19	20	22	23	22	27	24	22	25	24	20	29	33	28	34	40	32	40	35	32	33	35	27	A0A1W2Q641	A0A1W2Q641
26.0077	26.0949	25.8264	25.791	26.2046	26.1969	27.0406	26.9952	26.8454	26.7288	26.3929	26.3496	1.47787	0.679318	2.41122	0.649183	0.0392838	-0.0301352	VATB2_RAT	Atp6v1b2	ATP6V1B2	V-type proton ATPase subunit B, brain isoform (V-ATPase subunit B 2) (Endomembrane proton pump 58 kDa subunit) (Vacuolar proton pump subunit B 2)	15	15	18	15	14	14	24	21	22	18	19	20	26	22	28	21	23	20	44	39	37	30	24	25	P62815	P62815	FUNCTION: Non-catalytic subunit of the V1 complex of vacuolar(H+)-ATPase (V-ATPase), a multisubunit enzyme composed of a peripheral complex (V1) that hydrolyzes ATP and a membrane integral complex (V0) that translocates protons (PubMed:32165585). V-ATPase is responsible for acidifying and maintaining the pH of intracellular compartments and in some cell types, is targeted to the plasma membrane, …
22.8111	22.6656	23.4092	23.3773	23.5471	23.7879	24.4636	24.3169	24.326	24.3527	23.5624	23.6648	1.80254	0.963035	1.73011	0.910684	0.0614421	-0.0523505	VATC1_RAT	Atp6v1c1	ATP6V1C1	V-type proton ATPase subunit C 1 (V-ATPase subunit C 1) (Vacuolar proton pump subunit C 1)	4	5	6	5	7	7	8	9	6	7	5	5	6	6	7	6	8	9	12	12	8	8	6	6	Q5FVI6	Q5FVI6	FUNCTION: Subunit of the V1 complex of vacuolar(H+)-ATPase (V-ATPase), a multisubunit enzyme composed of a peripheral complex (V1) that hydrolyzes ATP and a membrane integral complex (V0) that translocates protons (PubMed:32165585). V-ATPase is responsible for acidifying and maintaining the pH of intracellular compartments and in some cell types, is targeted to the plasma membrane, where it is re…
23.8207	23.7685	23.8545	24.0593	24.4066	24.2731	25.1443	24.9272	24.826	24.78	24.3586	24.2499	2.01719	0.812055	2.27229	0.677844	0.210556	-0.134211	Q6P503_RAT	Atp6v1d	ATP6V1D	V-type proton ATPase subunit D (V-type proton ATPase subunit d) (Vacuolar proton pump subunit D)	6	3	6	5	7	6	9	7	8	7	7	5	6	3	6	5	9	6	12	8	12	7	7	5	Q6P503	Q6P503
25.3435	25.0041	25.3665	24.9135	25.4133	25.4034	26.4419	26.497	26.2792	26.1632	25.3543	25.3477	1.26503	0.781978	1.19348	0.629169	0.146542	-0.152809	VATE1_RAT	Atp6v1e1	ATP6V1E1	V-type proton ATPase subunit E 1 (V-ATPase subunit E 1) (Vacuolar proton pump subunit E 1)	7	8	9	6	7	7	11	10	8	9	8	9	8	9	10	6	10	9	14	17	11	13	12	12	Q6PCU2	Q6PCU2	FUNCTION: Subunit of the V1 complex of vacuolar(H+)-ATPase (V-ATPase), a multisubunit enzyme composed of a peripheral complex (V1) that hydrolyzes ATP and a membrane integral complex (V0) that translocates protons (PubMed:32165585). V-ATPase is responsible for acidifying and maintaining the pH of intracellular compartments and in some cell types, is targeted to the plasma membrane, where it is re…
23.6074	23.2647	24.1129	23.6332	24.0633	24.1975	21.4527	24.7882	NaN	NaN	NaN	NaN	0.0129099	-0.0291405	0	NaN	0	NaN	Q8R2H0_RAT	Atp6v1g2	ATP6V1G2	V-type proton ATPase subunit G	1	1	1	2	1	1	1	2	NaN	NaN	NaN	NaN	1	2	1	3	1	3	0	3	NaN	NaN	NaN	NaN	Q8R2H0	Q8R2H0	FUNCTION: Subunit of the V1 complex of vacuolar(H+)-ATPase (V-ATPase), a multisubunit enzyme composed of a peripheral complex (V1) that hydrolyzes ATP and a membrane integral complex (V0) that translocates protons. V-ATPase is responsible for acidifying and maintaining the pH of intracellular compartments and in some cell types, is targeted to the plasma membrane, where it is responsible for acid…
24.7125	24.6517	24.8167	24.9304	25.5147	25.3582	26.2213	26.2539	25.9318	25.8322	25.3	25.1699	2.33404	1.0592	2.10546	0.780644	0.408556	-0.278557	A0A8I5ZQ24_RAT	Atp6v1h	ATP6V1H	V-type proton ATPase subunit H	13	14	14	15	15	16	21	19	18	16	14	13	15	17	16	20	22	23	34	27	29	24	18	16	A0A8I5ZQ24	A0A8I5ZQ24	FUNCTION: Subunit of the V1 complex of vacuolar(H+)-ATPase (V-ATPase), a multisubunit enzyme composed of a peripheral complex (V1) that hydrolyzes ATP and a membrane integral complex (V0) that translocates protons. V-ATPase is responsible for acidifying and maintaining the pH of intracellular compartments. {ECO:0000256|PIRNR:PIRNR032184}.
23.1791	23.5254	24.1684	23.752	24.426	24.2855	25.3425	25.3524	NaN	NaN	NaN	NaN	1.82281	1.19536	0	NaN	0	NaN	ATP7A_RAT	Atp7a	ATP7A	Copper-transporting ATPase 1 (EC 7.2.2.8) (Copper pump 1) (Menkes disease-associated protein homolog)	6	7	8	8	12	10	16	13	NaN	NaN	NaN	NaN	6	8	8	8	13	10	18	15	NaN	NaN	NaN	NaN	P70705	P70705	FUNCTION: ATP-driven copper (Cu(+)) ion pump that plays an important role in intracellular copper ion homeostasis (By similarity). Within a catalytic cycle, acquires Cu(+) ion from donor protein on the cytoplasmic side of the membrane and delivers it to acceptor protein on the lumenal side. The transfer of Cu(+) ion across the membrane is coupled to ATP hydrolysis and is associated with a transie…
24.9442	24.911	24.8784	24.8031	25.5533	25.6346	26.0813	26.0571	26.5088	26.4726	26.1619	26.1643	3.26819	0.947392	5.16993	1.44271	1.59374	0.495316	A0A8I5ZXX6_RAT	Atp8a1	ATP8A1	Phospholipid-transporting ATPase (EC 7.6.2.1)	15	14	13	13	17	17	25	25	28	30	24	24	18	16	16	15	22	17	25	28	34	34	31	26	A0A8I5ZXX6	A0A8I5ZXX6
22.6425	23.1579	22.0177	22.5977	23.7645	23.9798	24.7471	24.626	24.6322	23.868	23.5935	23.6206	2.61154	1.6754	2.11666	1.32464	0.463436	-0.350756	A0A8I6A3Z6_RAT	Atp8a2	ATP8A2	Phospholipid-transporting ATPase (EC 7.6.2.1)	2	2	3	4	4	5	9	6	5	5	5	4	1	1	3	3	4	4	8	4	5	4	4	4	A0A8I6A3Z6	A0A8I6A3Z6
24.5035	24.5388	24.7402	24.7591	25.1905	25.1004	26.201	26.1651	25.9016	25.9235	25.1605	25.1318	1.80992	1.02883	2.08151	0.893916	0.136698	-0.134913	A0A8I6GI47_RAT	Atp9a	ATP9A	Phospholipid-transporting ATPase (EC 7.6.2.1)	12	11	13	13	18	18	30	31	26	27	17	18	12	13	15	13	22	20	36	42	31	41	19	21	A0A8I6GI47	A0A8I6GI47
NaN	NaN	NaN	NaN	21.8281	22.4696	24.7125	25.0903	NaN	NaN	NaN	NaN	0	NaN	NaN	0	0	NaN	ATRN_RAT	Atrn	ATRN	Attractin (Protein zitter)	NaN	NaN	NaN	NaN	1	3	7	9	NaN	NaN	NaN	NaN	NaN	NaN	NaN	NaN	1	3	8	9	NaN	NaN	NaN	NaN	Q99J86	Q99J86	FUNCTION: Involved in the initial immune cell clustering during inflammatory response and may regulate chemotactic activity of chemokines (By similarity). May play a role in melanocortin signaling pathways that regulate energy homeostasis and hair color. Low-affinity receptor for agouti (By similarity). Has a critical role in normal myelination in the central nervous system. {ECO:0000250, ECO:000…
24.6089	24.7432	24.8204	24.8243	24.9626	25.0197	25.4755	25.4747	25.3577	25.1978	24.4288	24.4708	1.75723	0.483944	0.181438	0.114593	0.630872	-0.369351	ATX10_RAT	Atxn10	ATXN10	Ataxin-10 (Neuronal beta-catenin-like protein) (Spinocerebellar ataxia type 10 protein homolog)	8	8	10	9	13	10	9	11	7	11	8	6	11	8	12	11	17	12	13	18	9	14	9	8	Q9ER24	Q9ER24	FUNCTION: Necessary for the survival of cerebellar neurons. Induces neuritogenesis by activating the Ras-MAP kinase pathway. May play a role in the maintenance of a critical intracellular glycosylation level and homeostasis. {ECO:0000269|PubMed:15201271, ECO:0000269|PubMed:16498633, ECO:0000269|PubMed:16714295}.
25.8885	25.72	25.8796	25.8053	26.5237	26.4878	27.3137	27.3001	27.0088	26.9397	26.124	26.2499	2.43934	1.08297	1.7618	0.757243	0.448766	-0.325731	A0A8I6ATU9_RAT	Atxn2	ATXN2	Ataxin 2	12	11	13	12	20	19	21	22	22	21	13	13	12	10	14	15	22	19	25	26	23	24	16	13	A0A8I6ATU9	A0A8I6ATU9
26.0878	25.9849	26.2695	26.2552	27.0327	26.9674	27.845	27.8019	27.2708	27.2959	26.5368	26.5862	2.6499	1.26238	1.90207	0.773066	0.761213	-0.489319	A0A0G2JYE0_RAT	Atxn2l	ATXN2L	Ataxin 2-like	17	16	16	18	23	24	29	28	25	26	22	23	19	18	21	23	26	31	47	39	37	40	24	29	A0A0G2JYE0	A0A0G2JYE0
20.6351	20.8827	21.0589	21.0739	21.0426	21.4795	21.7952	22.0603	20.6864	20.9739	20.3037	19.8755	1.51894	0.681741	0.88146	-0.452751	1.89509	-1.13449	D3ZQC1_RAT	B3galt6	B3GALT6	Hexosyltransferase (EC 2.4.1.-)	2	1	1	1	1	1	1	1	1	1	1	1	3	1	1	1	1	1	1	1	1	1	1	1	D3ZQC1	D3ZQC1
21.6774	21.4318	21.1016	21.1618	21.4496	21.0694	23.2088	23.7209	23.1615	23.7249	23.007	22.3862	0.756171	1.01901	2.88097	1.72676	0.450244	0.707748	BABA2_RAT	Babam2	BABAM2	BRISC and BRCA1-A complex member 2 (BRCA1-A complex subunit BRE) (BRCA1/BRCA2-containing complex subunit 45) (Brain and reproductive organ-expressed protein)	2	2	1	1	2	1	3	4	4	5	5	3	2	2	1	1	2	1	3	4	4	6	6	3	Q6P7Q1	Q6P7Q1	FUNCTION: Component of the BRCA1-A complex, a complex that specifically recognizes 'Lys-63'-linked ubiquitinated histones H2A and H2AX at DNA lesions sites, leading to target the BRCA1-BARD1 heterodimer to sites of DNA damage at double-strand breaks (DSBs). The BRCA1-A complex also possesses deubiquitinase activity that specifically removes 'Lys-63'-linked ubiquitin on histones H2A and H2AX. In t…
NaN	NaN	NaN	NaN	21.961	21.5795	23.585	23.0821	22.4583	22.4931	20.3956	20.3969	0	NaN	0	NaN	0.713493	-1.1159	A0A8I6AP78_RAT	Bag4	BAG4	BAG cochaperone 4	NaN	NaN	NaN	NaN	1	1	3	3	1	1	1	1	NaN	NaN	NaN	NaN	2	1	3	3	2	1	1	1	A0A8I6AP78	A0A8I6AP78
23.1416	22.5449	21.5983	21.5976	NaN	NaN	NaN	NaN	22.9108	23.8789	24.7329	23.5942	0	NaN	1.57036	1.5586	0	NaN	BAG6_RAT	Bag6	BAG6	Large proline-rich protein BAG6 (BCL2-associated athanogene 6) (HLA-B-associated transcript 3)	3	2	2	1	NaN	NaN	NaN	NaN	2	5	7	6	3	2	2	2	NaN	NaN	NaN	NaN	2	6	7	6	Q6MG49	Q6MG49	FUNCTION: ATP-independent molecular chaperone preventing the aggregation of misfolded and hydrophobic patches-containing proteins. Functions as part of a cytosolic protein quality control complex, the BAG6/BAT3 complex, which maintains these client proteins in a soluble state and participates in their proper delivery to the endoplasmic reticulum or alternatively can promote their sorting to the p…
NaN	NaN	NaN	NaN	20.1131	22.4906	24.3228	24.41	24.4608	24.1975	23.4793	22.5558	0	NaN	0	NaN	0.325416	0.839244	BAIP2_RAT	Baiap2	BAIAP2	Brain-specific angiogenesis inhibitor 1-associated protein 2 (BAI-associated protein 2) (BAI1-associated protein 2) (Insulin receptor substrate protein of 53 kDa) (IRSp53) (Insulin receptor substrate p53) (Insulin receptor tyrosine kinase substrate protein p53)	NaN	NaN	NaN	NaN	4	4	8	9	7	8	4	4	NaN	NaN	NaN	NaN	4	4	8	8	5	9	4	4	Q6GMN2	Q6GMN2	FUNCTION: Adapter protein that links membrane-bound small G-proteins to cytoplasmic effector proteins. Necessary for CDC42-mediated reorganization of the actin cytoskeleton and for RAC1-mediated membrane ruffling. Involved in the regulation of the actin cytoskeleton by WASF family members and the Arp2/3 complex. Plays a role in neurite growth. Acts syngeristically with ENAH to promote filipodia f…
26.0951	25.7546	25.7886	25.6371	26.3265	26.396	27.5287	27.4107	27.5636	27.5938	26.6874	26.7712	1.76678	1.0966	2.63059	1.33514	0.23889	0.238536	BASP1_RAT	Basp1	BASP1	Brain acid soluble protein 1 (22 kDa neuronal tissue-enriched acidic protein) (Neuronal axonal membrane protein NAP-22)	3	6	4	5	6	4	6	6	6	6	3	6	4	6	4	5	5	4	8	7	7	7	6	6	Q05175	Q05175
NaN	NaN	NaN	NaN	NaN	NaN	NaN	NaN	23.3248	21.5502	23.5243	23.4292	NaN	0	0	NaN	0	NaN	A0A8I6ALC2_RAT	Baz1b	BAZ1B	Bromodomain adjacent to zinc finger domain, 1B	NaN	NaN	NaN	NaN	NaN	NaN	NaN	NaN	1	0	1	1	NaN	NaN	NaN	NaN	NaN	NaN	NaN	NaN	1	0	1	1	A0A8I6ALC2	A0A8I6ALC2
21.1623	23.1424	23.0532	22.5137	23.4585	23.269	24.0372	23.9777	24.3821	23.5547	23.3237	23.1114	1.30923	1.21767	1.09646	1.12508	0.100886	-0.0925913	BCAR1_RAT	Bcar1	BCAR1	Breast cancer anti-estrogen resistance protein 1 (CRK-associated substrate) (p130cas)	0	1	3	1	3	4	2	2	5	2	3	2	0	1	3	1	4	5	4	2	7	4	3	2	Q63767	Q63767	FUNCTION: Docking protein which plays a central coordinating role for tyrosine-kinase-based signaling related to cell adhesion (By similarity). Implicated in induction of cell migration and cell branching (By similarity). Involved in the BCAR3-mediated inhibition of TGFB signaling (By similarity). {ECO:0000250|UniProtKB:P56945, ECO:0000250|UniProtKB:Q61140}.
25.4653	25.2874	25.5264	24.6257	25.0662	25.0017	26.3075	26.2527	25.6784	25.7223	24.8904	24.821	0.469297	0.430809	0.0571715	0.0518208	0.379487	-0.378988	BCAT1_RAT	Bcat1	BCAT1	Branched-chain-amino-acid aminotransferase, cytosolic (BCAT(c)) (EC 2.6.1.42)	6	5	5	5	6	6	7	6	7	5	4	5	6	5	9	6	9	8	11	12	12	8	6	8	P54690	P54690	FUNCTION: Catalyzes the first reaction in the catabolism of the essential branched chain amino acids leucine, isoleucine, and valine.
NaN	NaN	NaN	NaN	NaN	NaN	NaN	NaN	22.3045	22.2522	23.1988	23.3261	NaN	0	0	NaN	0	NaN	ODBB_RAT	Bckdhb	BCKDHB	2-oxoisovalerate dehydrogenase subunit beta, mitochondrial (EC 1.2.4.4) (Branched-chain alpha-keto acid dehydrogenase E1 component beta chain) (BCKDE1B) (BCKDH E1-beta)	NaN	NaN	NaN	NaN	NaN	NaN	NaN	NaN	1	2	3	3	NaN	NaN	NaN	NaN	NaN	NaN	NaN	NaN	1	2	3	4	P35738	P35738	FUNCTION: Together with BCKDHA forms the heterotetrameric E1 subunit of the mitochondrial branched-chain alpha-ketoacid dehydrogenase (BCKD) complex. The BCKD complex catalyzes the multi-step oxidative decarboxylation of alpha-ketoacids derived from the branched-chain amino-acids valine, leucine and isoleucine producing CO2 and acyl-CoA which is subsequently utilized to produce energy. The E1 sub…
25.3328	25.1061	25.2152	25.0263	25.432	25.3408	25.7102	25.7595	26.2571	26.2143	25.6079	25.6113	1.72392	0.390517	2.09926	0.752586	0.877637	0.362069	BCR_RAT	Bcr	BCR	Breakpoint cluster region protein (EC 2.7.11.1)	17	15	17	17	20	21	26	26	33	29	21	22	17	17	19	21	26	25	27	30	37	35	24	25	F1LXF1	F1LXF1	FUNCTION: Protein with a unique structure having two opposing regulatory activities toward small GTP-binding proteins. The C-terminus is a GTPase-activating protein (GAP) domain which stimulates GTP hydrolysis by RAC1, RAC2 and CDC42. Accelerates the intrinsic rate of GTP hydrolysis of RAC1 or CDC42, leading to down-regulation of the active GTP-bound form. The central Dbl homology (DH) domain fun…
22.0139	19.8233	22.4318	22.3538	23.9754	23.6497	24.5702	24.1439	24.6191	24.7028	23.8935	23.9173	2.02539	2.42906	2.15276	2.62744	0.283444	0.198372	BECN1_RAT	Becn1	BECN1	Beclin-1 (Coiled-coil myosin-like BCL2-interacting protein) (Protein GT197) [Cleaved into: Beclin-1-C 35 kDa; Beclin-1-C 37 kDa]	4	2	2	2	8	4	10	9	8	8	5	7	4	2	2	2	12	4	10	11	9	9	5	8	Q91XJ1	Q91XJ1	FUNCTION: Plays a central role in autophagy. Acts as a core subunit of the PI3K complex that mediates formation of phosphatidylinositol 3-phosphate; different complex forms are believed to play a role in multiple membrane trafficking pathways: PI3KC3-C1 is involved in initiation of autophagosomes and PI3KC3-C2 in maturation of autophagosomes and endocytosis. Involved in regulation of degradative …
24.4258	24.3333	23.8301	23.699	23.4242	20.8638	25.1374	25.1119	NaN	NaN	NaN	NaN	0.165198	-0.437743	0	NaN	0	NaN	BET1_RAT	Bet1	BET1	BET1 homolog (rBET1) (Golgi vesicular membrane-trafficking protein p18)	1	1	1	1	1	1	1	2	NaN	NaN	NaN	NaN	1	1	2	1	1	1	1	2	NaN	NaN	NaN	NaN	Q62896	Q62896	FUNCTION: Required for vesicular transport from the ER to the Golgi complex. Functions as a SNARE involved in the docking process of ER-derived vesicles with the cis-Golgi membrane. {ECO:0000269|PubMed:14742712}.
NaN	NaN	NaN	NaN	22.6157	22.7525	23.7133	23.1023	NaN	NaN	NaN	NaN	0	NaN	NaN	0	0	NaN	Q496Z1_RAT	Bicd2	BICD2	BICD cargo adaptor 2 (Bicaudal D homolog 2 (Drosophila))	NaN	NaN	NaN	NaN	3	2	6	8	NaN	NaN	NaN	NaN	NaN	NaN	NaN	NaN	3	2	6	8	NaN	NaN	NaN	NaN	Q496Z1	Q496Z1
23.9579	23.9079	22.9881	22.8853	23.9536	23.8243	24.8141	24.8573	25.1031	25.079	24.1445	24.1983	1.2307	0.927524	1.64759	1.19641	0.294029	0.268882	A0A0G2JZ53_RAT	Birc6	BIRC6	Baculoviral IAP repeat-containing 6	29	27	13	12	24	31	43	45	51	49	30	33	34	29	17	12	25	38	50	51	57	56	35	35	A0A0G2JZ53	A0A0G2JZ53
NaN	NaN	NaN	NaN	NaN	NaN	NaN	NaN	23.8715	24.1185	23.9742	23.9554	NaN	0	0	NaN	0	NaN	BL1S1_RAT	Bloc1s1	BLOC1S1	Biogenesis of lysosome-related organelles complex 1 subunit 1 (BLOC-1 subunit 1)	NaN	NaN	NaN	NaN	NaN	NaN	NaN	NaN	3	2	3	4	NaN	NaN	NaN	NaN	NaN	NaN	NaN	NaN	3	2	3	4	D3ZKU7	D3ZKU7	FUNCTION: Component of the BLOC-1 complex, a complex that is required for normal biogenesis of lysosome-related organelles (LRO), such as platelet dense granules and melanosomes. In concert with the AP-3 complex, the BLOC-1 complex is required to target membrane protein cargos into vesicles assembled at cell bodies for delivery into neurites and nerve terminals. The BLOC-1 complex, in association…
NaN	NaN	NaN	NaN	20.9686	22.7957	23.327	23.5815	NaN	NaN	NaN	NaN	0	NaN	NaN	0	0	NaN	M0R8V0_RAT	Bltp3b	BLTP3B	UHRF1 binding protein 1-like	NaN	NaN	NaN	NaN	0	2	3	2	NaN	NaN	NaN	NaN	NaN	NaN	NaN	NaN	0	2	3	2	NaN	NaN	NaN	NaN	M0R8V0	M0R8V0
20.5623	22.1742	22.1421	22.1507	22.4758	22.4325	24.5957	23.7556	23.3514	23.8324	21.8117	20.0874	1.25028	1.55756	0.219866	0.513381	0.475216	-1.04418	F1LQC5_RAT	Bmpr2	BMPR2	receptor protein serine/threonine kinase (EC 2.7.11.30)	1	1	1	2	4	2	9	5	3	4	2	1	1	1	1	2	4	2	9	5	3	4	2	1	F1LQC5	F1LQC5
22.1153	21.9836	20.7521	22.268	22.4686	22.656	22.9916	22.4459	24.6637	24.8614	24.0446	24.6657	1.23105	0.860761	3.4141	2.77908	3.92468	1.91832	B1H257_RAT	Borcs5	BORCS5	BLOC-1-related complex subunit 5	1	1	1	1	2	1	1	1	4	4	3	4	1	1	1	1	3	1	1	1	4	4	3	4	B1H257	B1H257
NaN	NaN	NaN	NaN	25.9866	26.1271	25.5272	25.6293	26.3225	26.4137	26.7222	26.6266	0	NaN	0	NaN	2.21625	0.703707	BORC6_RAT	Borcs6	BORCS6	BLOC-1-related complex subunit 6	NaN	NaN	NaN	NaN	2	3	3	3	6	6	5	5	NaN	NaN	NaN	NaN	3	3	3	3	8	6	7	7	Q66H43	Q66H43	FUNCTION: As part of the BORC complex may play a role in lysosomes movement and localization at the cell periphery. Associated with the cytosolic face of lysosomes, the BORC complex may recruit ARL8B and couple lysosomes to microtubule plus-end-directed kinesin motor. {ECO:0000250|UniProtKB:Q96GS4}.
20.0469	21.9921	22.3945	22.1341	22.4153	22.138	22.345	22.8395	22.8473	22.4358	22.1511	22.0975	0.687634	0.792544	0.624264	0.741003	0.0823254	-0.0515413	BRX1_RAT	Brix1	BRIX1	Ribosome biogenesis protein BRX1 homolog (Brix domain-containing protein 2)	0	2	1	1	1	3	1	2	1	2	1	1	0	2	1	1	1	5	2	2	2	2	1	1	Q4QQT6	Q4QQT6	FUNCTION: Required for biogenesis of the 60S ribosomal subunit. {ECO:0000250}.
NaN	NaN	NaN	NaN	22.0729	21.631	22.4084	22.7156	22.6285	23.0589	22.3566	22.5422	0	NaN	0	NaN	0.789448	0.439568	BROX_RAT	Brox	BROX	BRO1 domain-containing protein BROX (BRO1 domain- and CAAX motif-containing protein)	NaN	NaN	NaN	NaN	1	1	2	1	2	3	1	2	NaN	NaN	NaN	NaN	1	1	2	2	2	4	1	3	Q4V8K5	Q4V8K5	FUNCTION: Nuclear envelope-associated factor that is involved in the nuclear envelope ruptures during interphase (NERDI) repair, where it is locally recruited by CHMP5 and reduces cytoskeletal stress through its action on SYN2 to help reseal the ruptured membrane. {ECO:0000250|UniProtKB:Q5VW32}.
23.3516	22.0638	21.5528	21.3788	21.947	22.0956	20.5418	22.3747	25.1102	24.7497	23.9887	23.748	0.231179	-0.346962	2.25349	2.3124	2.66474	2.65936	BRSK1_RAT	Brsk1	BRSK1	Serine/threonine-protein kinase BRSK1 (EC 2.7.11.1) (EC 2.7.11.26) (Brain-specific serine/threonine-protein kinase 1) (BR serine/threonine-protein kinase 1) (Serine/threonine-protein kinase SAD-B)	4	1	2	1	1	1	2	3	10	12	7	7	4	0	2	1	1	1	3	4	13	13	7	8	B2DD29	B2DD29	FUNCTION: Serine/threonine-protein kinase that plays a key role in polarization of neurons and centrosome duplication. Phosphorylates CDC25B, CDC25C, MAPT/TAU, RIMS1, TUBG1, TUBG2 and WEE1. Following phosphorylation and activation by STK11/LKB1, acts as a key regulator of polarization of cortical neurons, probably by mediating phosphorylation of microtubule-associated proteins such as MAPT/TAU at…
NaN	NaN	NaN	NaN	NaN	NaN	NaN	NaN	23.0006	23.0135	20.748	22.4715	NaN	0	0	NaN	0	NaN	BRSK2_RAT	Brsk2	BRSK2	Serine/threonine-protein kinase BRSK2 (EC 2.7.11.1) (EC 2.7.11.26) (Brain-specific serine/threonine-protein kinase 2) (BR serine/threonine-protein kinase 2) (Serine/threonine-protein kinase SAD-A)	NaN	NaN	NaN	NaN	NaN	NaN	NaN	NaN	4	4	2	2	NaN	NaN	NaN	NaN	NaN	NaN	NaN	NaN	2	1	0	1	D3ZML2	D3ZML2	FUNCTION: Serine/threonine-protein kinase that plays a key role in polarization of neurons and axonogenesis, cell cycle progress and insulin secretion. Phosphorylates CDK16, CDC25C, MAPT/TAU, PAK1 and WEE1. Following phosphorylation and activation by STK11/LKB1, acts as a key regulator of polarization of cortical neurons, probably by mediating phosphorylation of microtubule-associated proteins su…
21.0275	21.2961	21.6576	21.807	21.1766	21.0813	22.7807	22.9493	NaN	NaN	NaN	NaN	0.466332	0.549933	0	NaN	0	NaN	A0A8I6AS17_RAT	Bsdc1	BSDC1	BSD domain containing 1	3	2	3	2	2	2	2	3	NaN	NaN	NaN	NaN	4	2	4	3	3	2	3	4	NaN	NaN	NaN	NaN	A0A8I6AS17	A0A8I6AS17
22.5573	20.6884	23.5886	23.4471	23.5847	23.7294	24.4563	24.0092	24.8841	25.1319	23.8732	23.9732	1.02155	1.37457	1.36941	1.89528	0.677021	0.520701	BSN_RAT	Bsn	BSN	Protein bassoon	2	1	2	3	5	4	9	5	9	11	5	5	3	1	3	3	4	4	8	6	10	13	6	6	O88778	O88778	FUNCTION: Scaffold protein of the presynaptic cytomatrix at the active zone (CAZ) which is the place in the synapse where neurotransmitter is released (PubMed:22875941). After synthesis, participates in the formation of Golgi-derived membranous organelles termed Piccolo-Bassoon transport vesicles (PTVs) that are transported along axons to sites of nascent synaptic contacts (PubMed:22875941). At t…
23.4941	24.6126	24.0292	23.6605	25.4338	25.0367	25.8626	25.9718	25.7943	25.7939	25.1235	25.0151	2.59688	1.62716	2.41473	1.48259	0.18902	-0.144569	BTBD8_RAT	Btbd8	BTBD8	BTB/POZ domain-containing protein 8 (AP2-interacting clathrin-endocytosis protein) (APache)	2	5	3	4	7	6	8	8	7	8	5	5	2	6	3	4	7	6	9	9	9	7	5	5	D4A0X3	D4A0X3	FUNCTION: Involved in clathrin-mediated endocytosis at the synapse. Plays a role in neuronal development and in synaptic vesicle recycling in mature neurons, a process required for normal synaptic transmission. {ECO:0000250|UniProtKB:Q80TK0}.
20.6735	20.4395	20.0319	19.903	20.1909	20.4539	21.2732	21.5148	21.6969	21.2081	21.202	21.0364	0.815154	0.596223	2.37737	1.02393	0.575917	0.427709	BTBD9_RAT	Btbd9	BTBD9	BTB/POZ domain-containing protein 9	1	1	1	0	1	1	2	2	2	1	1	1	1	1	1	0	1	1	1	2	3	1	1	1	Q5PQR3	Q5PQR3
22.7976	23.142	23.3272	19.6431	23.5837	23.7655	24.0013	24.0187	NaN	NaN	NaN	NaN	0.941728	1.61482	0	NaN	0	NaN	F7EZE5_RAT	Btf3	BTF3	Transcription factor BTF3	1	2	1	0	2	2	3	3	NaN	NaN	NaN	NaN	1	2	1	0	2	2	4	4	NaN	NaN	NaN	NaN	F7EZE5;M0R5M7	F7EZE5
NaN	NaN	NaN	NaN	22.5113	22.7354	23.668	23.8112	23.3355	22.8333	20.6814	23.228	0	NaN	0	NaN	0.417224	-0.661894	F1LMH8_RAT	Btrc	BTRC	Beta-transducin repeat containing E3 ubiquitin protein ligase	NaN	NaN	NaN	NaN	1	2	4	2	1	3	0	1	NaN	NaN	NaN	NaN	1	2	5	2	1	3	0	1	F1LMH8	F1LMH8
22.5194	22.4949	20.8536	22.5337	22.7553	22.2136	23.2196	23.3333	NaN	NaN	NaN	NaN	0.793632	0.780039	0	NaN	0	NaN	D4A567_RAT	Bub3	BUB3	Mitotic checkpoint protein BUB3	1	1	1	1	1	2	2	2	NaN	NaN	NaN	NaN	1	1	1	1	1	2	2	2	NaN	NaN	NaN	NaN	D4A567	D4A567
22.8365	23.1728	22.5618	22.9433	23.2176	23.2258	23.2206	23.464	23.9181	23.1337	23.279	23.2873	1.54611	0.403392	1.2943	0.525899	0.273687	0.122507	5MP1_RAT	Bzw2	BZW2	eIF5-mimic protein 1 (Basic leucine zipper and W2 domain-containing protein 2) (Brain development-related molecule 2)	2	1	2	1	2	3	3	2	4	3	1	2	2	1	2	1	2	3	3	2	4	3	1	2	Q9WTT7	Q9WTT7	FUNCTION: Translation initiation regulator which represses non-AUG initiated translation and repeat-associated non-AUG (RAN) initiated translation by acting as a competitive inhibitor of eukaryotic translation initiation factor 5 (EIF5) function (By similarity). Increases the accuracy of translation initiation by impeding EIF5-dependent translation from non-AUG codons by competing with it for int…
22.5652	23.5335	23.969	23.9383	20.4774	23.7508	25.0674	25.1371	NaN	NaN	NaN	NaN	0.0322544	0.106716	0	NaN	0	NaN	D3ZQ77_RAT	C10h5orf15	C10H5ORF15	Similar to HTGN29 protein; keratinocytes associated transmembrane protein 2	1	2	2	2	1	2	3	4	NaN	NaN	NaN	NaN	1	2	2	2	1	3	4	5	NaN	NaN	NaN	NaN	D3ZQ77	D3ZQ77
21.4974	24.4586	23.3823	23.7901	23.6661	23.786	24.5463	24.7383	NaN	NaN	NaN	NaN	0.622378	0.902069	0	NaN	0	NaN	A0A8I6A3M1_RAT	C11h3orf70	C11H3ORF70	RGD1562339	0	1	1	2	1	1	2	2	NaN	NaN	NaN	NaN	0	2	2	2	2	1	3	3	NaN	NaN	NaN	NaN	A0A8I6A3M1	A0A8I6A3M1
NaN	NaN	NaN	NaN	21.665	20.7194	22.1214	21.7042	NaN	NaN	NaN	NaN	0	NaN	NaN	0	0	NaN	C1QBP_RAT	C1qbp	C1QBP	Complement component 1 Q subcomponent-binding protein, mitochondrial (GC1q-R protein) (Glycoprotein gC1qBP) (C1qBP)	NaN	NaN	NaN	NaN	1	0	2	1	NaN	NaN	NaN	NaN	NaN	NaN	NaN	NaN	1	0	2	1	NaN	NaN	NaN	NaN	O35796	O35796	FUNCTION: Is believed to be a multifunctional and multicompartmental protein involved in inflammation and infection processes, ribosome biogenesis, protein synthesis in mitochondria, regulation of apoptosis, transcriptional regulation and pre-mRNA splicing. At the cell surface is thought to act as an endothelial receptor for plasma proteins of the complement and kallikrein-kinin cascades. Putativ…
24.4005	24.4048	24.3806	24.5292	24.5076	24.4478	25.8143	25.714	24.9816	25.1497	24.2718	24.0907	0.945329	0.692176	0.313239	0.194712	0.50126	-0.497464	F7EUW3_RAT	C2cd2l	C2CD2L	C2CD2-like	7	7	7	8	6	6	10	10	8	7	5	6	7	9	8	10	8	7	12	10	12	9	5	7	F7EUW3	F7EUW3
NaN	NaN	NaN	NaN	21.7296	22.2947	22.7852	22.9662	22.505	21.7148	20.5283	21.9927	0	NaN	0	NaN	0.74075	-0.758736	A0A0G2K543_RAT	C2cd5	C2CD5	C2 calcium-dependent domain containing 5	NaN	NaN	NaN	NaN	2	1	2	2	1	1	1	1	NaN	NaN	NaN	NaN	2	2	2	3	2	1	1	2	A0A0G2K543	A0A0G2K543
NaN	NaN	NaN	NaN	20.8377	22.1264	22.9126	22.8889	22.5338	22.696	22.2922	21.9824	0	NaN	0	NaN	0.136625	0.184722	CI072_RAT	C9orf72	C9ORF72	Guanine nucleotide exchange factor C9orf72 homolog	NaN	NaN	NaN	NaN	0	2	3	4	2	1	1	2	NaN	NaN	NaN	NaN	0	2	3	4	2	1	1	3	Q66HC3	Q66HC3	FUNCTION: Component of the C9orf72-SMCR8 complex, a complex that has guanine nucleotide exchange factor (GEF) activity and regulates autophagy. In the complex, C9orf72 and SMCR8 probably constitute the catalytic subunits that promote the exchange of GDP to GTP, converting inactive GDP-bound RAB8A and RAB39B into their active GTP-bound form, thereby promoting autophagosome maturation. The C9orf72-…
23.2574	20.9847	23.6357	23.4457	23.3006	23.1697	23.6796	22.799	NaN	NaN	NaN	NaN	0.257533	0.406366	0	NaN	0	NaN	CA2D1_RAT	Cacna2d1	CACNA2D1	Voltage-dependent calcium channel subunit alpha-2/delta-1 (Voltage-gated calcium channel subunit alpha-2/delta-1) [Cleaved into: Voltage-dependent calcium channel subunit alpha-2-1; Voltage-dependent calcium channel subunit delta-1]	1	2	3	4	2	3	6	3	NaN	NaN	NaN	NaN	1	2	4	4	2	3	6	3	NaN	NaN	NaN	NaN	P54290	P54290	FUNCTION: The alpha-2/delta subunit of voltage-dependent calcium channels regulates calcium current density and activation/inactivation kinetics of the calcium channel (By similarity). Plays an important role in excitation-contraction coupling (By similarity). {ECO:0000250|UniProtKB:P54289}.
NaN	NaN	NaN	NaN	21.7649	21.44	24.3132	24.5259	NaN	NaN	NaN	NaN	0	NaN	NaN	0	0	NaN	CACB1_RAT	Cacnb1	CACNB1	Voltage-dependent L-type calcium channel subunit beta-1 (CAB1) (Calcium channel voltage-dependent subunit beta 1)	NaN	NaN	NaN	NaN	3	1	7	8	NaN	NaN	NaN	NaN	NaN	NaN	NaN	NaN	3	1	7	8	NaN	NaN	NaN	NaN	P54283	P54283	FUNCTION: Regulatory subunit of L-type calcium channels. Regulates the activity of L-type calcium channels that contain CACNA1A as pore-forming subunit (By similarity). Regulates the activity of L-type calcium channels that contain CACNA1C as pore-forming subunit and increases the presence of the channel complex at the cell membrane (Probable). Required for functional expression L-type calcium ch…
21.5726	21.673	20.5875	22.5355	22.3491	22.3319	23.9046	23.4554	22.2081	22.9503	22.4788	22.2749	1.34373	1.4181	1.06363	0.885906	0.57939	-0.532194	CACB3_RAT	Cacnb3	CACNB3	Voltage-dependent L-type calcium channel subunit beta-3 (CAB3) (Calcium channel voltage-dependent subunit beta 3)	1	1	1	2	2	2	7	5	3	6	1	1	1	1	0	1	1	2	6	5	2	4	1	1	P54287	P54287	FUNCTION: Regulatory subunit of the voltage-gated calcium channel that gives rise to L-type calcium currents (PubMed:7679112, PubMed:10666413, PubMed:24751537, PubMed:29742403, PubMed:15170217). Increases CACNA1B peak calcium current and shifts the voltage dependencies of channel activation and inactivation (By similarity). Increases CACNA1C peak calcium current and shifts the voltage dependencie…
NaN	NaN	NaN	NaN	20.4447	22.6761	24.835	24.7944	23.1076	23.0946	22.2733	20.2565	0	NaN	0	NaN	0.347542	-1.00453	CYBP_RAT	Cacybp	CACYBP	Calcyclin-binding protein (CacyBP)	NaN	NaN	NaN	NaN	1	1	5	4	4	2	1	0	NaN	NaN	NaN	NaN	1	1	7	4	4	2	1	0	Q6AYK6	Q6AYK6	FUNCTION: May be involved in calcium-dependent ubiquitination and subsequent proteasomal degradation of target proteins. Probably serves as a molecular bridge in ubiquitin E3 complexes. Participates in the ubiquitin-mediated degradation of beta-catenin (CTNNB1) (By similarity). {ECO:0000250}.
24.5886	24.5732	24.625	24.5535	24.5283	24.4729	25.2733	25.3067	25.5423	25.5343	24.598	24.5945	0.650006	0.310232	0.895924	0.482176	0.190197	0.171944	A0A8I5ZMM2_RAT	Cad	CAD	CAD protein (EC 2.1.3.2) (EC 3.5.2.3) (EC 6.3.5.5)	33	29	34	26	29	32	42	48	47	48	28	27	41	34	36	30	34	33	53	61	64	59	31	30	A0A8I5ZMM2	A0A8I5ZMM2
23.6556	23.5901	19.6654	22.9616	23.2613	23.1425	24.3286	24.2136	NaN	NaN	NaN	NaN	0.601484	1.26836	0	NaN	0	NaN	CADM1_RAT	Cadm1	CADM1	Cell adhesion molecule 1 (Synaptic cell adhesion molecule) (SynCAM) (Tumor suppressor in lung cancer 1 homolog) (TSLC-1)	2	2	0	1	1	1	4	2	NaN	NaN	NaN	NaN	2	2	0	1	2	1	4	3	NaN	NaN	NaN	NaN	Q6AYP5	Q6AYP5	FUNCTION: Mediates homophilic cell-cell adhesion in a Ca(2+)-independent manner. Also mediates heterophilic cell-cell adhesion with CADM3 and NECTIN3 in a Ca(2+)-independent manner. Interaction with CRTAM promotes natural killer (NK) cell cytotoxicity and interferon-gamma (IFN-gamma) secretion by CD8+ T-cells in vitro as well as NK cell-mediated rejection of tumors expressing CADM1 in vivo (By si…
NaN	NaN	NaN	NaN	22.2307	20.1154	23.8027	23.9821	NaN	NaN	NaN	NaN	0	NaN	NaN	0	0	NaN	CADM2_RAT	Cadm2	CADM2	Cell adhesion molecule 2 (Immunoglobulin superfamily member 4D) (IgSF4D) (Nectin-like protein 3) (NECL-3) (Synaptic cell adhesion molecule 2) (SynCAM 2)	NaN	NaN	NaN	NaN	2	0	3	4	NaN	NaN	NaN	NaN	NaN	NaN	NaN	NaN	2	0	3	4	NaN	NaN	NaN	NaN	Q1WIM2	Q1WIM2	FUNCTION: Adhesion molecule that engages in homo- and heterophilic interactions with the other nectin-like family members, leading to cell aggregation. Important for synapse organization, providing regulated trans-synaptic adhesion. Preferentially binds to oligodendrocytes (By similarity). {ECO:0000250}.
21.9354	22.3732	22.4893	22.8298	22.6571	22.7441	25.2455	25.6574	23.5783	23.3119	21.8901	22.2306	1.05583	1.66912	0.327431	0.345804	0.719368	-1.32332	CADM3_RAT	Cadm3	CADM3	Cell adhesion molecule 3 (Immunoglobulin superfamily member 4B) (IgSF4B) (Nectin-like protein 1) (NECL-1)	1	1	2	1	1	3	7	7	4	4	2	2	2	1	3	1	1	2	8	7	5	4	2	2	Q1WIM3	Q1WIM3	FUNCTION: Involved in the cell-cell adhesion. Has both calcium-independent homophilic cell-cell adhesion activity and calcium-independent heterophilic cell-cell adhesion activity with IGSF4, NECTIN1 and NECTIN3. Interaction with EPB41L1 may regulate structure or function of cell-cell junctions (By similarity). {ECO:0000250}.
23.2765	22.849	22.7022	22.5486	23.939	23.7684	25.3302	25.0361	25.0591	24.5051	22.855	23.2316	2.13956	1.67436	1.01424	1.06862	0.411744	-0.605738	CAPS1_RAT	Cadps	CADPS	Calcium-dependent secretion activator 1 (Calcium-dependent activator protein for secretion 1) (CAPS-1) (rCAPS)	7	8	6	4	10	12	21	18	18	15	5	4	7	8	6	5	10	11	24	20	21	16	5	4	Q62717	Q62717	FUNCTION: Calcium-binding protein involved in exocytosis of vesicles filled with neurotransmitters and neuropeptides. Probably acts upstream of fusion in the biogenesis or maintenance of mature secretory vesicles. Regulates catecholamine loading of DCVs. May specifically mediate the Ca(2+)-dependent exocytosis of large dense-core vesicles (DCVs) and other dense-core vesicles by acting as a PtdIns…
25.7113	25.649	25.293	25.3396	25.5593	25.4943	26.9942	26.8962	26.2608	26.1958	25.6259	25.6054	0.878507	0.737763	1.06395	0.423755	0.293631	-0.314008	CALM3_RAT	Calm3	CALM3	Calmodulin-3	5	5	4	4	4	4	6	7	5	6	4	4	7	5	4	6	5	5	7	7	6	6	5	4	P0DP31;P0DP30;P0DP29;Q5U206	P0DP31	FUNCTION: Calmodulin acts as part of a calcium signal transduction pathway by mediating the control of a large number of enzymes, ion channels, aquaporins and other proteins through calcium-binding. Calcium-binding is required for the activation of calmodulin. Among the enzymes to be stimulated by the calmodulin-calcium complex are a number of protein kinases, such as myosin light-chain kinases a…
22.181	22.3312	23.2852	23.0027	21.5492	23.2541	24.6891	23.8147	NaN	NaN	NaN	NaN	0.383929	0.626768	0	NaN	0	NaN	CALY_RAT	Caly	CALY	Neuron-specific vesicular protein calcyon	2	1	1	1	1	2	3	6	NaN	NaN	NaN	NaN	2	1	2	1	1	2	3	6	NaN	NaN	NaN	NaN	P58821	P58821	FUNCTION: Interacts with clathrin light chain A and stimulates clathrin self-assembly and clathrin-mediated endocytosis. {ECO:0000269|PubMed:16595675}.
NaN	NaN	NaN	NaN	21.1733	19.5276	22.8106	22.0872	22.1299	22.0378	21.5468	19.7688	0	NaN	0	NaN	0.0108437	-0.0288763	KCC1A_RAT	Camk1	CAMK1	Calcium/calmodulin-dependent protein kinase type 1 (EC 2.7.11.17) (CaM kinase I) (CaM-KI) (CaM kinase I alpha) (CaMKI-alpha)	NaN	NaN	NaN	NaN	1	0	3	2	1	2	2	1	NaN	NaN	NaN	NaN	1	0	3	2	1	2	2	1	Q63450	Q63450	FUNCTION: Calcium/calmodulin-dependent protein kinase that operates in the calcium-triggered CaMKK-CaMK1 signaling cascade and, upon calcium influx, regulates transcription activators activity, cell cycle, hormone production, cell differentiation, actin filament organization and neurite outgrowth. Recognizes the substrate consensus sequence [MVLIF]-x-R-x(2)-[ST]-x(3)-[MVLIF]. Regulates axonal ext…
27.2332	27.2822	28.135	28.1583	28.1308	28.1405	28.5321	28.5342	28.8661	28.9328	27.9158	28.0103	1.1825	0.632231	1.00488	0.729084	0.122906	0.0968533	KCC2A_RAT	Camk2a	CAMK2A	Calcium/calmodulin-dependent protein kinase type II subunit alpha (CaM kinase II subunit alpha) (CaMK-II subunit alpha) (EC 2.7.11.17)	18	16	22	23	23	23	22	22	24	23	22	21	27	23	29	35	35	31	38	40	45	48	35	28	P11275	P11275	FUNCTION: Calcium/calmodulin-dependent protein kinase that functions autonomously after Ca(2+)/calmodulin-binding and autophosphorylation, and is involved in various processes, such as synaptic plasticity, neurotransmitter release and long-term potentiation. Member of the NMDAR signaling complex in excitatory synapses, it regulates NMDAR-dependent potentiation of the AMPAR and therefore excitator…
29.8823	29.931	30.3005	30.3326	30.5549	30.5357	30.9093	30.9032	31.145	31.088	30.4738	30.4365	2.08928	0.614162	1.61512	0.674238	0.10122	0.0600758	KCC2B_RAT	Camk2b	CAMK2B	Calcium/calmodulin-dependent protein kinase type II subunit beta (CaM kinase II subunit beta) (CaMK-II subunit beta) (EC 2.7.11.17)	25	24	28	25	27	26	29	28	29	30	28	26	64	67	82	73	74	75	90	84	96	98	84	69	P08413	P08413	FUNCTION: Calcium/calmodulin-dependent protein kinase that functions autonomously after Ca(2+)/calmodulin-binding and autophosphorylation, and is involved in dendritic spine and synapse formation, neuronal plasticity and regulation of sarcoplasmic reticulum Ca(2+) transport in skeletal muscle (PubMed:12873385, PubMed:15312654). In neurons, plays an essential structural role in the reorganization …
25.0953	25.1775	25.6589	25.7107	26.0125	26.0036	25.8	25.7499	26.7351	26.6303	25.5867	25.6397	1.49036	0.480878	1.10434	0.737343	0.347309	0.256465	KCC2D_RAT	Camk2d	CAMK2D	Calcium/calmodulin-dependent protein kinase type II subunit delta (CaM kinase II subunit delta) (CaMK-II subunit delta) (EC 2.7.11.17)	14	14	16	19	18	18	22	19	20	22	14	17	8	9	11	13	15	15	18	14	18	18	8	11	P15791	P15791	FUNCTION: Calcium/calmodulin-dependent protein kinase involved in the regulation of Ca(2+) homeostatis and excitation-contraction coupling (ECC) in heart by targeting ion channels, transporters and accessory proteins involved in Ca(2+) influx into the myocyte, Ca(2+) release from the sarcoplasmic reticulum (SR), SR Ca(2+) uptake and Na(+) and K(+) channel transport. Targets also transcription fac…
26.209	26.0576	26.6722	26.6174	27.0337	26.9863	27.1869	27.4226	27.7686	27.5039	26.7371	26.7453	2.27391	0.768327	1.40741	0.799706	0.0386141	0.0313787	KCC2G_RAT	Camk2g	CAMK2G	Calcium/calmodulin-dependent protein kinase type II subunit gamma (CaM kinase II subunit gamma) (CaMK-II subunit gamma) (EC 2.7.11.17)	22	20	24	24	23	24	25	25	26	26	23	23	20	17	27	21	27	21	21	28	29	25	19	22	P11730	P11730	FUNCTION: Calcium/calmodulin-dependent protein kinase that functions autonomously after Ca(2+)/calmodulin-binding and autophosphorylation, and is involved in sarcoplasmic reticulum Ca(2+) transport in skeletal muscle and may function in dendritic spine and synapse formation and neuronal plasticity (By similarity). In slow-twitch muscles, is involved in regulation of sarcoplasmic reticulum (SR) Ca…
NaN	NaN	NaN	NaN	19.3917	21.2587	21.9583	22.0927	NaN	NaN	NaN	NaN	0	NaN	NaN	0	0	NaN	KCC4_RAT	Camk4	CAMK4	Calcium/calmodulin-dependent protein kinase type IV (CaMK IV) (EC 2.7.11.17) (CaM kinase-GR) (Calspermin)	NaN	NaN	NaN	NaN	0	2	1	3	NaN	NaN	NaN	NaN	NaN	NaN	NaN	NaN	0	3	1	5	NaN	NaN	NaN	NaN	P13234	P13234	FUNCTION: [Isoform 1]: Calcium/calmodulin-dependent protein kinase that operates in the calcium-triggered CaMKK-CaMK4 signaling cascade and regulates, mainly by phosphorylation, the activity of several transcription activators, such as CREB1, MEF2D, JUN and RORA, which play pivotal roles in immune response, inflammation, and memory consolidation. In the thymus, regulates the CD4(+)/CD8(+) double …
24.9713	24.9464	25.4887	25.5464	26.0771	25.8056	26.9659	27.042	26.3441	26.4568	25.1942	25.0001	1.89795	1.23442	0.582286	0.510561	0.719343	-0.723859	CAMKV_RAT	Camkv	CAMKV	CaM kinase-like vesicle-associated protein (1G5)	9	10	11	11	13	11	14	18	15	14	9	8	15	14	14	15	22	17	22	23	20	21	11	11	Q63092	Q63092	FUNCTION: Has no detectable kinase activity in vitro.
NaN	NaN	NaN	NaN	20.7008	23.1245	24.7986	24.5659	NaN	NaN	NaN	NaN	0	NaN	NaN	0	0	NaN	CAMLG_RAT	Camlg	CAMLG	Guided entry of tail-anchored proteins factor CAMLG (Calcium signal-modulating cyclophilin ligand)	NaN	NaN	NaN	NaN	0	2	3	3	NaN	NaN	NaN	NaN	NaN	NaN	NaN	NaN	0	2	7	4	NaN	NaN	NaN	NaN	Q6DGG9	Q6DGG9	FUNCTION: Required for the post-translational delivery of tail-anchored (TA) proteins to the endoplasmic reticulum (PubMed:23041287). Together with GET1/WRB, acts as a membrane receptor for soluble GET3/TRC40, which recognizes and selectively binds the transmembrane domain of TA proteins in the cytosol (PubMed:23041287). Required for the stability of GET1 (By similarity). Stimulates calcium signa…
25.105	25.3132	25.2435	25.2708	25.7583	25.6611	26.142	26.1998	26.2122	26.1369	25.4492	25.4574	2.59507	0.707175	1.45983	0.580783	0.201036	-0.126392	CAMP1_RAT	Camsap1	CAMSAP1	Calmodulin-regulated spectrin-associated protein 1	19	17	20	17	27	27	40	39	37	36	21	20	21	18	25	18	37	32	48	45	47	43	26	24	D3Z8E6	D3Z8E6	FUNCTION: Key microtubule-organizing protein that specifically binds the minus-end of non-centrosomal microtubules and regulates their dynamics and organization (PubMed:19508979, PubMed:24117850). Specifically recognizes growing microtubule minus-ends and stabilizes microtubules (By similarity). Acts on free microtubule minus-ends that are not capped by microtubule-nucleating proteins or other fa…
25.5452	25.6662	25.3153	25.3105	25.8488	25.6454	26.4212	26.4155	26.328	26.3814	25.5837	25.5019	1.549	0.623435	1.00332	0.489457	0.168529	-0.133978	CAMP2_RAT	Camsap2	CAMSAP2	Calmodulin-regulated spectrin-associated protein 2	16	17	12	15	20	18	28	26	25	23	11	13	17	17	11	19	20	22	34	32	33	32	10	14	D4AEC2	D4AEC2	FUNCTION: Key microtubule-organizing protein that specifically binds the minus-end of non-centrosomal microtubules and regulates their dynamics and organization (PubMed:24908486). Specifically recognizes growing microtubule minus-ends and autonomously decorates and stabilizes microtubule lattice formed by microtubule minus-end polymerization (By similarity). Acts on free microtubule minus-ends th…
24.4678	24.4568	24.7073	24.6421	24.7844	24.8532	25.3497	25.32	25.3558	25.2466	24.6089	24.4875	1.69232	0.508306	0.768591	0.356173	0.23047	-0.152133	A0A8I6AFS8_RAT	Camsap3	CAMSAP3	Calmodulin regulated spectrin-associated protein family, member 3	17	16	17	16	23	23	27	28	25	25	17	15	19	18	19	23	31	32	36	35	36	30	22	19	A0A8I6AFS8	A0A8I6AFS8
23.8306	23.9739	24.2998	24.0641	24.5308	24.2001	25.0043	25.0809	25.0564	24.9716	23.9922	22.6187	1.55375	0.661929	0.0731746	0.117642	0.395273	-0.544287	CAND1_RAT	Cand1	CAND1	Cullin-associated NEDD8-dissociated protein 1 (Cullin-associated and neddylation-dissociated protein 1) (TBP-interacting protein of 120 kDa A) (TBP-interacting protein 120A) (p120 CAND1)	12	9	11	12	15	11	20	18	19	19	10	11	12	9	16	14	17	15	25	24	22	21	12	13	P97536	P97536	FUNCTION: Key assembly factor of SCF (SKP1-CUL1-F-box protein) E3 ubiquitin ligase complexes that promotes the exchange of the substrate-recognition F-box subunit in SCF complexes, thereby playing a key role in the cellular repertoire of SCF complexes. Acts as a F-box protein exchange factor. The exchange activity of CAND1 is coupled with cycles of neddylation conjugation: in the deneddylated sta…
28.9936	28.9551	27.8121	27.6445	28.0213	28.1205	30.3599	30.3386	28.6903	28.6465	28.1203	27.7629	0.528344	0.858775	0.0377841	-0.0462937	0.619197	-0.905068	CALX_RAT	Canx	CANX	Calnexin	19	21	16	15	14	15	22	23	19	17	17	16	31	27	23	21	24	21	46	50	33	27	23	27	P35565	P35565	FUNCTION: Calcium-binding protein that interacts with newly synthesized monoglucosylated glycoproteins in the endoplasmic reticulum. It may act in assisting protein assembly and/or in the retention within the ER of unassembled protein subunits. It seems to play a major role in the quality control apparatus of the ER by the retention of incorrectly folded proteins. Associated with partial T-cell a…
21.3179	22.6346	21.6934	21.541	23.5869	22.7754	23.8945	23.7373	24.9426	24.3576	23.732	23.4599	2.36551	1.70179	2.73056	2.3263	0.737992	0.624512	CAP1_RAT	Cap1	CAP1	Adenylyl cyclase-associated protein 1 (CAP 1)	1	2	3	3	5	2	8	6	9	9	7	6	1	3	3	3	5	2	10	8	12	10	8	8	Q08163	Q08163	FUNCTION: Directly regulates filament dynamics and has been implicated in a number of complex developmental and morphological processes, including mRNA localization and the establishment of cell polarity. {ECO:0000250}.
23.0579	22.9404	22.4949	22.7516	23.5486	24.7172	24.7763	24.536	24.1343	24.1822	23.3533	23.4499	2.64402	1.58331	2.07276	0.968694	0.855281	-0.614616	CAN2_RAT	Capn2	CAPN2	Calpain-2 catalytic subunit (EC 3.4.22.53) (Calcium-activated neutral proteinase 2) (CANP 2) (Calpain M-type) (Calpain-2 large subunit) (Millimolar-calpain) (M-calpain)	2	2	1	2	2	4	9	6	6	3	3	2	2	2	1	2	2	4	9	6	6	2	3	3	Q07009	Q07009	FUNCTION: Calcium-regulated non-lysosomal thiol-protease which catalyze limited proteolysis of substrates involved in cytoskeletal remodeling and signal transduction. Proteolytically cleaves MYOC at 'Arg-226'. Proteolytically cleaves CPEB3 following neuronal stimulation which abolishes CPEB3 translational repressor activity, leading to translation of CPEB3 target mRNAs. {ECO:0000250|UniProtKB:O08…
NaN	NaN	NaN	NaN	NaN	NaN	NaN	NaN	23.5519	23.5179	20.5311	22.9167	NaN	0	0	NaN	0	NaN	CAN5_RAT	Capn5	CAPN5	Calpain-5 (EC 3.4.22.-)	NaN	NaN	NaN	NaN	NaN	NaN	NaN	NaN	2	2	0	2	NaN	NaN	NaN	NaN	NaN	NaN	NaN	NaN	2	2	0	1	Q8R4C0	Q8R4C0	FUNCTION: Calcium-regulated non-lysosomal thiol-protease. {ECO:0000250}.
26.4705	26.5829	27.0381	27.0674	27.6225	27.5759	28.5968	28.5785	28.1534	27.9534	27.3345	27.2779	2.15771	1.30367	1.79478	0.890075	0.530527	-0.413592	CAPR1_RAT	Caprin1	CAPRIN1	Caprin-1 (Cytoplasmic activation- and proliferation-associated protein 1) (GPI-anchored protein p137) (GPI-p137) (p137GPI) (RNA granule protein 105)	9	11	15	15	16	16	19	18	17	14	14	13	14	18	20	22	26	24	40	33	34	30	23	22	Q5M9G3	Q5M9G3	FUNCTION: mRNA-binding protein that acts as a regulator of mRNAs transport, translation and/or stability, and which is involved in synaptic plasticity in neurons and cell proliferation and migration in multiple cell types (PubMed:15858068, PubMed:20516077). Acts as an mRNA regulator by mediating formation of some phase-separated membraneless compartment: undergoes liquid-liquid phase separation u…
NaN	NaN	NaN	NaN	26.9908	26.9164	26.255	26.2486	26.0714	26.1608	25.2171	25.3112	0	NaN	0	NaN	1.53528	-0.91254	CAZA1_RAT	Capza1	CAPZA1	F-actin-capping protein subunit alpha-1 (CapZ alpha-1)	NaN	NaN	NaN	NaN	13	13	13	12	12	12	11	11	NaN	NaN	NaN	NaN	19	20	13	16	11	13	9	10	B2GUZ5	B2GUZ5	FUNCTION: F-actin-capping proteins bind in a Ca(2+)-independent manner to the fast growing ends of actin filaments (barbed end) thereby blocking the exchange of subunits at these ends. Unlike other capping proteins (such as gelsolin and severin), these proteins do not sever actin filaments. May play a role in the formation of epithelial cell junctions (By similarity). Forms, with CAPZB, the barbe…
26.283	26.362	28.7849	28.7929	28.7005	28.6479	28.2662	28.2165	28.3179	28.2584	27.1713	27.1645	0.587102	0.902065	0.0793826	0.172327	1.0953	-0.729738	CAZA2_RAT	Capza2	CAPZA2	F-actin-capping protein subunit alpha-2 (CapZ alpha-2)	9	10	14	14	15	14	16	15	14	14	13	14	12	12	25	25	23	23	22	24	27	23	17	17	Q3T1K5	Q3T1K5	FUNCTION: F-actin-capping proteins bind in a Ca(2+)-independent manner to the fast growing ends of actin filaments (barbed end) thereby blocking the exchange of subunits at these ends. Unlike other capping proteins (such as gelsolin and severin), these proteins do not sever actin filaments (By similarity). {ECO:0000250}.
NaN	NaN	NaN	NaN	28.8999	28.9181	28.3592	28.3061	28.4934	28.4794	27.2218	27.1533	0	NaN	0	NaN	0.979437	-0.783853	CAPZB_RAT	Capzb	CAPZB	F-actin-capping protein subunit beta (CapZ beta)	NaN	NaN	NaN	NaN	19	20	19	18	18	17	15	14	NaN	NaN	NaN	NaN	40	40	30	32	36	31	21	23	Q5XI32	Q5XI32	FUNCTION: F-actin-capping proteins bind in a Ca(2+)-independent manner to the fast growing ends of actin filaments (barbed end) thereby blocking the exchange of subunits at these ends. Unlike other capping proteins (such as gelsolin and severin), these proteins do not sever actin filaments. Plays a role in the regulation of cell morphology and cytoskeletal organization (By similarity). Forms, wit…
24.669	24.8651	24.027	24.416	25.1175	24.8797	25.658	25.7896	25.6043	25.6522	24.9808	24.8681	1.66007	0.866931	1.54229	0.782061	0.104917	-0.0848703	CARM1_RAT	Carm1	CARM1	Histone-arginine methyltransferase CARM1 (EC 2.1.1.319) (Coactivator-associated arginine methyltransferase 1) (Protein arginine N-methyltransferase 4)	9	9	6	7	10	10	14	16	11	11	10	8	12	14	7	8	12	11	18	18	19	17	11	10	Q4AE70	Q4AE70	FUNCTION: Methylates (mono- and asymmetric dimethylation) the guanidino nitrogens of arginyl residues in several proteins involved in DNA packaging, transcription regulation, pre-mRNA splicing, and mRNA stability (PubMed:16508003). Recruited to promoters upon gene activation together with histone acetyltransferases from EP300/P300 and p160 families, methylates histone H3 at 'Arg-17' (H3R17me), fo…
NaN	NaN	NaN	NaN	21.0739	21.3044	22.2755	21.7076	NaN	NaN	NaN	NaN	0	NaN	NaN	0	0	NaN	CARL3_RAT	Carmil3	CARMIL3	Capping protein, Arp2/3 and myosin-I linker protein 3 (Capping protein regulator and myosin 1 linker protein 3) (Leucine-rich repeat-containing protein 16B)	NaN	NaN	NaN	NaN	1	0	2	2	NaN	NaN	NaN	NaN	NaN	NaN	NaN	NaN	1	0	3	3	NaN	NaN	NaN	NaN	Q5XHY1	Q5XHY1
24.0828	24.3046	23.7517	24.0843	24.3431	24.2011	25.7526	25.7672	24.4103	24.5177	23.8665	23.6996	1.12798	0.96014	0.108329	0.0676742	0.961357	-0.892466	A0A8I5Y9V4_RAT	Cars1	CARS1	Cysteine--tRNA ligase, cytoplasmic (EC 6.1.1.16) (Cysteinyl-tRNA synthetase)	13	10	9	10	13	13	23	23	14	16	8	7	14	11	11	11	15	16	26	32	14	17	9	7	A0A8I5Y9V4	A0A8I5Y9V4	FUNCTION: Catalyzes the ATP-dependent ligation of cysteine to tRNA(Cys). {ECO:0000256|ARBA:ARBA00037196}.
20.4282	22.6456	24.8949	23.8067	23.5822	20.9884	26.1025	25.3899	NaN	NaN	NaN	NaN	0.302462	1.07189	0	NaN	0	NaN	M0R6Q0_RAT	Casd1	CASD1	CAS1 domain containing 1	1	1	5	2	2	1	7	6	NaN	NaN	NaN	NaN	1	1	6	2	2	1	7	7	NaN	NaN	NaN	NaN	M0R6Q0	M0R6Q0
25.6747	25.7351	25.8502	25.9275	26.3879	26.3501	26.8523	26.8129	25.9665	25.8826	25.2492	25.2017	2.82535	0.80394	0.478044	-0.221852	2.25374	-1.02579	CSKP_RAT	Cask	CASK	Peripheral plasma membrane protein CASK (EC 2.7.11.1) (Calcium/calmodulin-dependent serine protein kinase)	23	26	29	27	34	34	38	37	29	26	23	20	27	33	38	36	42	45	56	58	33	30	25	24	Q62915	Q62915	FUNCTION: Multidomain scaffolding Mg(2+)-independent protein kinase that catalyzes the phosphotransfer from ATP to proteins such as NRXN1, and plays a role in synaptic transmembrane protein anchoring and ion channel trafficking (By similarity). Multidomain scaffolding protein with a role in synaptic transmembrane protein anchoring and ion channel trafficking.ontributes to neural development and r…
NaN	NaN	NaN	NaN	NaN	NaN	NaN	NaN	24.8688	25.6433	23.013	23.1016	NaN	0	0	NaN	0	NaN	CSKI1_RAT	Caskin1	CASKIN1	Caskin-1 (CASK-interacting protein 1)	NaN	NaN	NaN	NaN	NaN	NaN	NaN	NaN	7	9	2	3	NaN	NaN	NaN	NaN	NaN	NaN	NaN	NaN	7	10	2	3	Q8VHK2	Q8VHK2	FUNCTION: May link the scaffolding protein CASK to downstream intracellular effectors.
NaN	NaN	NaN	NaN	NaN	NaN	NaN	NaN	23.3041	23.4677	22.3453	20.3364	NaN	0	0	NaN	0	NaN	CASP3_RAT	Casp3	CASP3	Caspase-3 (CASP-3) (EC 3.4.22.56) (Apopain) (Cysteine protease CPP32) (CPP-32) (IRP) (LICE) (Protein Yama) (SREBP cleavage activity 1) (SCA-1) [Cleaved into: Caspase-3 subunit p17; Caspase-3 subunit p12]	NaN	NaN	NaN	NaN	NaN	NaN	NaN	NaN	1	2	1	0	NaN	NaN	NaN	NaN	NaN	NaN	NaN	NaN	2	2	1	0	P55213	P55213	FUNCTION: Involved in the activation cascade of caspases responsible for apoptosis execution. At the onset of apoptosis, it proteolytically cleaves poly(ADP-ribose) polymerase PARP1 at a '216-Asp-|-Gly-217' bond. Cleaves and activates sterol regulatory element binding proteins (SREBPs) between the basic helix-loop-helix leucine zipper domain and the membrane attachment domain. Cleaves and activat…
25.9344	26.3168	25.934	25.5968	25.9088	25.9393	25.8959	25.9039	25.8028	25.8429	26.4136	26.2687	0.082186	-0.033534	0.264727	0.136488	0.509953	0.170022	CATA_RAT	Cat	CAT	Catalase (EC 1.11.1.6)	16	16	14	16	18	17	19	16	17	17	17	18	19	21	15	21	22	21	21	20	18	20	23	27	P04762	P04762	FUNCTION: Catalyzes the degradation of hydrogen peroxide (H(2)O(2)) generated by peroxisomal oxidases to water and oxygen, thereby protecting cells from the toxic effects of hydrogen peroxide. Promotes growth of cells including T-cells, B-cells, myeloid leukemia cells, melanoma cells, mastocytoma cells and normal and transformed fibroblast cells. {ECO:0000250|UniProtKB:P04040}.
NaN	NaN	NaN	NaN	23.2059	23.5139	23.3384	23.5863	24.7067	24.105	20.448	21.8704	0	NaN	0	NaN	0.259715	-0.628592	F1MAS1_RAT	Cbarp	CBARP	CACN subunit beta associated regulatory protein	NaN	NaN	NaN	NaN	3	1	2	1	5	4	0	1	NaN	NaN	NaN	NaN	3	1	2	1	5	4	0	1	F1MAS1	F1MAS1
20.515	20.7396	21.1508	21.1608	21.1985	21.0024	22.4637	22.4849	22.3172	22.0079	20.9158	20.7149	1.08636	0.895816	0.675097	0.597367	0.211517	-0.29845	A0A8I6G3R2_RAT	Cbl	CBL	E3 ubiquitin-protein ligase CBL (EC 2.3.2.27)	1	1	1	1	2	2	3	3	2	2	1	1	1	1	1	2	3	3	6	5	3	3	1	1	A0A8I6G3R2	A0A8I6G3R2	FUNCTION: E3 ubiquitin-protein ligase which accepts ubiquitin from specific E2 ubiquitin-conjugating enzymes, and transfers it to substrates, generally promoting their degradation by the proteasome. {ECO:0000256|RuleBase:RU367001}.
NaN	NaN	NaN	NaN	25.2835	24.9833	24.1941	23.9375	NaN	NaN	NaN	NaN	0	NaN	NaN	0	0	NaN	CBR1_RAT	Cbr1	CBR1	Carbonyl reductase [NADPH] 1 (EC 1.1.1.184) (15-hydroxyprostaglandin dehydrogenase [NADP(+)]) (EC 1.1.1.196, EC 1.1.1.197) (20-beta-hydroxysteroid dehydrogenase) (Alcohol dehydrogenase [NAD(P)+] CBR1) (EC 1.1.1.71) (NADPH-dependent carbonyl reductase 1) (Prostaglandin 9-ketoreductase) (PG-9-KR) (Prostaglandin-E(2) 9-reductase) (EC 1.1.1.189)	NaN	NaN	NaN	NaN	1	1	1	1	NaN	NaN	NaN	NaN	NaN	NaN	NaN	NaN	1	1	1	1	NaN	NaN	NaN	NaN	P47727	P47727	FUNCTION: NADPH-dependent reductase with broad substrate specificity. Catalyzes the reduction of a wide variety of carbonyl compounds including quinones, prostaglandins, menadione, plus various xenobiotics (PubMed:8198567, PubMed:7705364). Catalyzes the reduction of the antitumor anthracyclines doxorubicin and daunorubicin to the cardiotoxic compounds doxorubicinol and daunorubicinol (By similari…
NaN	NaN	NaN	NaN	22.6479	22.6712	23.3713	23.2808	NaN	NaN	NaN	NaN	0	NaN	NaN	0	0	NaN	C2D1A_RAT	Cc2d1a	CC2D1A	Coiled-coil and C2 domain-containing protein 1A (Five prime repressor element under dual repression-binding protein 1) (FRE under dual repression-binding protein 1) (Freud-1)	NaN	NaN	NaN	NaN	1	2	2	3	NaN	NaN	NaN	NaN	NaN	NaN	NaN	NaN	1	2	2	4	NaN	NaN	NaN	NaN	Q66HA5	Q66HA5	FUNCTION: Transcription factor that binds specifically to the DRE (dual repressor element) and represses 5-HT1A gene transcription though this element. Mediates HDAC-independent repression of HTR1A promoter. CAMK2G inhibits CC2D1a-induced repression of the HTR1A. May play a role in the altered regulation of 5-HT1A receptors associated with anxiety and major depression. Performs essential function…
NaN	NaN	NaN	NaN	20.3577	22.5442	23.4481	23.7337	NaN	NaN	NaN	NaN	0	NaN	NaN	0	0	NaN	A0A8I6A183_RAT	Ccar1	CCAR1	Cell division cycle and apoptosis regulator 1	NaN	NaN	NaN	NaN	2	2	3	7	NaN	NaN	NaN	NaN	NaN	NaN	NaN	NaN	2	2	4	10	NaN	NaN	NaN	NaN	A0A8I6A183	A0A8I6A183
24.229	23.7782	21.3759	22.5912	19.8402	22.3726	22.7204	22.9151	22.8024	23.1045	23.3592	23.2536	0.48918	-1.03153	0.0751061	0.136353	0.798721	1.16788	F1LM55_RAT	Ccar2	CCAR2	Cell cycle and apoptosis regulator 2	7	6	1	3	1	3	2	2	4	4	5	5	10	6	1	3	1	3	2	2	4	5	5	6	F1LM55	F1LM55
NaN	NaN	NaN	NaN	21.0423	21.386	21.5125	21.7569	NaN	NaN	NaN	NaN	0	NaN	NaN	0	0	NaN	D3ZAB5_RAT	Ccdc120	CCDC120	Coiled-coil domain containing 120	NaN	NaN	NaN	NaN	1	2	3	3	NaN	NaN	NaN	NaN	NaN	NaN	NaN	NaN	1	2	2	3	NaN	NaN	NaN	NaN	D3ZAB5	D3ZAB5
NaN	NaN	NaN	NaN	21.1734	21.8247	23.6508	23.6534	22.9098	22.7766	20.584	21.4439	0	NaN	0	NaN	0.32512	-0.646976	D4AAR7_RAT	Ccdc136	CCDC136	Coiled-coil domain containing 136	NaN	NaN	NaN	NaN	0	2	5	4	1	3	0	1	NaN	NaN	NaN	NaN	0	3	5	5	1	3	0	1	D4AAR7	D4AAR7
20.0401	20.8398	21.4091	22.8478	23.8498	23.7911	25.2891	25.1388	NaN	NaN	NaN	NaN	2.39239	3.23298	0	NaN	0	NaN	F1LVF5_RAT	Ccdc149	CCDC149	Coiled-coil domain containing 149	1	1	2	5	9	6	12	10	NaN	NaN	NaN	NaN	1	1	2	6	10	6	15	14	NaN	NaN	NaN	NaN	F1LVF5	F1LVF5
21.6098	21.1004	24.0125	24.2444	24.7475	24.5933	25.5448	25.5046	NaN	NaN	NaN	NaN	1.49736	2.35578	0	NaN	0	NaN	A0A0G2K8K1_RAT	Ccdc186	CCDC186	Ccdc186 (Coiled-coil domain containing 186)	4	5	12	12	15	15	18	16	NaN	NaN	NaN	NaN	4	5	13	13	17	18	24	19	NaN	NaN	NaN	NaN	A0A0G2K8K1	A0A0G2K8K1
NaN	NaN	NaN	NaN	21.1951	23.0589	23.8235	23.4527	24.9767	24.6682	23.4879	23.761	0	NaN	0	NaN	1.01089	1.34088	CCD22_RAT	Ccdc22	CCDC22	Coiled-coil domain-containing protein 22	NaN	NaN	NaN	NaN	1	5	9	6	13	12	8	9	NaN	NaN	NaN	NaN	1	5	10	7	17	12	9	10	P86182	P86182	FUNCTION: Involved in regulation of NF-kappa-B signaling. Promotes ubiquitination of I-kappa-B-kinase subunit IKBKB and its subsequent proteasomal degradation leading to NF-kappa-B activation; the function may involve association with COMMD8 and a CUL1-dependent E3 ubiquitin ligase complex. May down-regulate NF-kappa-B activity via association with COMMD1 and involving a CUL2-dependent E3 ubiquit…
23.197	23.1807	23.0838	23.3981	23.6434	23.1091	24.334	24.4779	23.495	23.2706	22.3546	22.8556	1.08361	0.676199	0.369493	-0.220954	1.16317	-0.897154	CCD47_RAT	Ccdc47	CCDC47	PAT complex subunit CCDC47 (Coiled-coil domain-containing protein 47)	2	1	2	2	2	2	3	5	4	1	2	2	2	1	2	2	2	2	3	6	4	1	2	2	Q5U2X6	Q5U2X6	FUNCTION: Component of the multi-pass translocon (MPT) complex that mediates insertion of multi-pass membrane proteins into the lipid bilayer of membranes. The MPT complex takes over after the SEC61 complex: following membrane insertion of the first few transmembrane segments of proteins by the SEC61 complex, the MPT complex occludes the lateral gate of the SEC61 complex to promote insertion of s…
25.679	24.6109	24.2859	24.0303	23.7628	24.8754	25.5577	24.5376	26.3307	25.1856	24.8886	25.7459	0.0208376	0.031858	0.935718	0.886186	0.878718	0.854328	A0A8I6A5W7_RAT	Ccdc88a	CCDC88A	Coiled coil domain containing 88A	28	23	7	9	13	14	21	21	30	26	28	25	30	24	7	8	11	15	25	21	32	26	29	28	A0A8I6A5W7	A0A8I6A5W7
NaN	NaN	NaN	NaN	20.7073	22.0952	22.2417	22.6802	24.9394	24.1331	23.5996	23.5089	0	NaN	0	NaN	2.1119	2.11416	CCD93_RAT	Ccdc93	CCDC93	Coiled-coil domain-containing protein 93	NaN	NaN	NaN	NaN	1	2	1	1	8	6	4	4	NaN	NaN	NaN	NaN	1	2	1	1	8	5	3	5	Q5BJT7	Q5BJT7	FUNCTION: Component of the CCC complex, which is involved in the regulation of endosomal recycling of surface proteins, including integrins, signaling receptor and channels. The CCC complex associates with SNX17, retriever and WASH complexes to prevent lysosomal degradation and promote cell surface recycling of numerous cargos such as integrins ITGA5:ITGB1. Involved in copper-dependent ATP7A traf…
NaN	NaN	NaN	NaN	NaN	NaN	NaN	NaN	21.4935	21.3972	20.5893	21.3195	NaN	0	0	NaN	0	NaN	A0A8I5ZT10_RAT	Ccm2	CCM2	CCM2 scaffold protein	NaN	NaN	NaN	NaN	NaN	NaN	NaN	NaN	1	1	1	1	NaN	NaN	NaN	NaN	NaN	NaN	NaN	NaN	1	1	1	1	A0A8I5ZT10	A0A8I5ZT10
NaN	NaN	NaN	NaN	NaN	NaN	NaN	NaN	22.5287	22.151	21.6277	20.501	NaN	0	0	NaN	0	NaN	D4A3J9_RAT	Ccp110	CCP110	Centriolar coiled-coil protein 110	NaN	NaN	NaN	NaN	NaN	NaN	NaN	NaN	5	3	2	0	NaN	NaN	NaN	NaN	NaN	NaN	NaN	NaN	5	4	2	0	D4A3J9	D4A3J9
25.6693	25.7468	25.6618	25.5856	26.2287	26.0457	26.9348	26.8412	26.6182	26.511	25.8076	25.7356	2.04411	0.846754	1.12881	0.502227	0.492433	-0.344527	TCPB_RAT	Cct2	CCT2	T-complex protein 1 subunit beta (TCP-1-beta) (CCT-beta)	20	19	18	20	24	22	28	26	25	24	20	18	25	24	24	27	31	29	36	37	30	29	27	24	Q5XIM9	Q5XIM9	FUNCTION: Component of the chaperonin-containing T-complex (TRiC), a molecular chaperone complex that assists the folding of proteins upon ATP hydrolysis. The TRiC complex mediates the folding of WRAP53/TCAB1, thereby regulating telomere maintenance. As part of the TRiC complex may play a role in the assembly of BBSome, a complex involved in ciliogenesis regulating transports vesicles to the cili…
26.2042	26.2973	26.063	26.0568	26.332	26.4623	26.9113	26.8565	26.7104	26.6921	26.2404	25.9326	1.69416	0.485203	0.565958	0.238558	0.471675	-0.246645	TCPG_RAT	Cct3	CCT3	T-complex protein 1 subunit gamma (TCP-1-gamma) (CCT-gamma)	20	22	19	20	19	21	20	21	23	23	21	16	24	25	21	21	23	29	29	29	25	35	24	23	Q6P502	Q6P502	FUNCTION: Component of the chaperonin-containing T-complex (TRiC), a molecular chaperone complex that assists the folding of proteins upon ATP hydrolysis. The TRiC complex mediates the folding of WRAP53/TCAB1, thereby regulating telomere maintenance. As part of the TRiC complex may play a role in the assembly of BBSome, a complex involved in ciliogenesis regulating transports vesicles to the cili…
25.1734	25.015	25.1326	25.2946	25.6268	25.4382	26.238	26.0382	25.865	25.7422	24.9958	25.0121	1.91334	0.681371	0.472886	0.249871	0.709482	-0.4315	TCPD_RAT	Cct4	CCT4	T-complex protein 1 subunit delta (TCP-1-delta) (CCT-delta)	16	13	16	18	17	17	23	21	17	18	15	13	18	15	17	22	21	23	30	26	23	26	20	15	Q7TPB1	Q7TPB1	FUNCTION: Component of the chaperonin-containing T-complex (TRiC), a molecular chaperone complex that assists the folding of proteins upon ATP hydrolysis. The TRiC complex mediates the folding of WRAP53/TCAB1, thereby regulating telomere maintenance. As part of the TRiC complex may play a role in the assembly of BBSome, a complex involved in ciliogenesis regulating transports vesicles to the cili…
25.7518	25.8042	25.3897	25.3284	26.047	26.0284	26.5115	26.578	26.1513	26.0851	25.63	25.2943	2.03789	0.722663	0.416012	0.221635	1.03794	-0.501029	TCPE_RAT	Cct5	CCT5	T-complex protein 1 subunit epsilon (TCP-1-epsilon) (CCT-epsilon)	18	16	20	17	23	22	28	24	20	22	17	12	22	20	24	22	31	29	35	26	24	27	20	15	Q68FQ0	Q68FQ0	FUNCTION: Component of the chaperonin-containing T-complex (TRiC), a molecular chaperone complex that assists the folding of proteins upon ATP hydrolysis. The TRiC complex mediates the folding of WRAP53/TCAB1, thereby regulating telomere maintenance. As part of the TRiC complex may play a role in the assembly of BBSome, a complex involved in ciliogenesis regulating transports vesicles to the cili…
25.7746	26.1284	26.3069	26.0837	26.5077	26.5302	26.8839	26.7801	26.7542	26.8808	26.3684	26.2759	2.22911	0.602068	1.45097	0.496411	0.248052	-0.105657	F7ELS2_RAT	Cct6a	CCT6A	T-complex protein 1 subunit zeta	13	14	16	15	17	16	19	15	15	17	16	15	12	15	18	20	20	19	20	20	22	22	19	18	F7ELS2;A0A8I6GM53	F7ELS2	FUNCTION: Component of the chaperonin-containing T-complex (TRiC), a molecular chaperone complex that assists the folding of proteins upon ATP hydrolysis. The TRiC complex mediates the folding of WRAP53/TCAB1, thereby regulating telomere maintenance. As part of the TRiC complex may play a role in the assembly of BBSome, a complex involved in ciliogenesis regulating transports vesicles to the cili…
25.6298	25.5738	25.3792	25.3587	25.8866	25.8646	26.3227	26.4185	26.3153	26.2385	25.6565	25.6521	2.14494	0.637733	1.3261	0.48023	0.283332	-0.157504	A0A8I6AR12_RAT	Cct7	CCT7	T-complex protein 1 subunit eta (TCP-1-eta) (CCT-eta)	15	15	13	13	17	15	18	16	21	17	14	15	18	17	18	16	21	16	26	22	26	23	16	22	A0A8I6AR12	A0A8I6AR12	FUNCTION: Component of the chaperonin-containing T-complex (TRiC), a molecular chaperone complex that assists the folding of proteins upon ATP hydrolysis. The TRiC complex mediates the folding of WRAP53/TCAB1, thereby regulating telomere maintenance. As part of the TRiC complex may play a role in the assembly of BBSome, a complex involved in ciliogenesis regulating transports vesicles to the cili…
26.1053	26.0488	25.9654	26.0292	26.5884	26.5891	27.2117	27.2814	26.9855	26.7986	26.2565	26.1862	2.41949	0.880449	1.38974	0.519525	0.625678	-0.360924	D4ACB8_RAT	Cct8	CCT8	T-complex protein 1 subunit theta (CCT-theta)	22	28	24	26	27	28	32	32	32	32	27	23	24	31	27	35	33	34	49	48	48	41	32	31	D4ACB8	D4ACB8	FUNCTION: Component of the chaperonin-containing T-complex (TRiC), a molecular chaperone complex that assists the folding of proteins upon ATP hydrolysis. The TRiC complex mediates the folding of WRAP53/TCAB1, thereby regulating telomere maintenance. As part of the TRiC complex may play a role in the assembly of BBSome, a complex involved in ciliogenesis regulating transports vesicles to the cili…
22.1089	22.4688	20.4408	22.9116	23.167	22.9091	22.4073	23.6372	23.2419	21.698	22.8517	22.9897	0.885957	1.04762	0.512604	0.712803	0.334017	-0.334812	A0A140UHX9_RAT	Ccz1	CCZ1	CCZ1 homolog B, vacuolar protein trafficking and biogenesis associated	1	1	0	1	1	1	0	1	3	1	1	1	1	1	0	1	1	1	0	1	3	1	1	1	A0A140UHX9	A0A140UHX9
NaN	NaN	NaN	NaN	23.5152	20.3752	24.075	24.1236	NaN	NaN	NaN	NaN	0	NaN	NaN	0	0	NaN	CD81_RAT	Cd81	CD81	CD81 antigen (26 kDa cell surface protein TAPA-1) (Target of the antiproliferative antibody 1) (CD antigen CD81)	NaN	NaN	NaN	NaN	1	0	3	2	NaN	NaN	NaN	NaN	NaN	NaN	NaN	NaN	1	0	3	2	NaN	NaN	NaN	NaN	Q62745	Q62745	FUNCTION: Structural component of specialized membrane microdomains known as tetraspanin-enriched microdomains (TERMs), which act as platforms for receptor clustering and signaling. Essential for trafficking and compartmentalization of CD19 receptor on the surface of activated B cells. Upon initial encounter with microbial pathogens, enables the assembly of CD19-CR2/CD21 and B cell receptor (BCR)…
24.2607	24.0368	23.9259	23.9986	23.9548	23.8824	24.7353	24.6591	24.6816	24.7009	24.2506	24.235	0.484249	0.252399	1.49197	0.411536	0.249178	0.159137	Q4V884_RAT	Cdc16	CDC16	Cell division cycle 16	11	11	11	9	9	9	13	15	13	14	12	9	12	9	12	9	12	9	15	18	16	17	13	10	Q4V884	Q4V884
22.5262	22.2979	22.3974	22.1785	22.6521	22.4174	24.4195	24.1206	23.0743	23.3392	22.9281	22.9994	1.06694	1.0524	3.13728	0.735257	0.251433	-0.317142	A0A8I6ANL9_RAT	Cdc23	CDC23	Cell division cycle 23	1	2	1	1	1	2	6	5	3	2	2	2	1	2	1	1	1	2	6	5	3	2	2	2	A0A8I6ANL9	A0A8I6ANL9
NaN	NaN	NaN	NaN	22.1339	22.1728	23.1882	23.3834	23.4919	23.3049	22.1275	22.4848	0	NaN	0	NaN	0.105594	0.132735	CDC37_RAT	Cdc37	CDC37	Hsp90 co-chaperone Cdc37 (Hsp90 chaperone protein kinase-targeting subunit) (p50Cdc37) [Cleaved into: Hsp90 co-chaperone Cdc37, N-terminally processed]	NaN	NaN	NaN	NaN	1	1	5	5	5	4	2	2	NaN	NaN	NaN	NaN	2	1	6	7	6	5	2	2	Q63692	Q63692	FUNCTION: Co-chaperone that binds to numerous kinases and promotes their interaction with the Hsp90 complex, resulting in stabilization and promotion of their activity. Inhibits HSP90AA1 ATPase activity. {ECO:0000250|UniProtKB:Q16543}.
26.6399	27.065	26.5079	26.6017	26.5615	26.9294	27.8662	27.8453	27.3886	27.2938	26.92	26.746	0.852289	0.596972	1.00775	0.383478	0.238387	-0.213494	CDC42_RAT	Cdc42	CDC42	Cell division control protein 42 homolog (EC 3.6.5.2)	6	8	6	6	7	6	9	9	7	8	7	6	8	11	8	10	9	8	18	16	13	12	8	8	Q8CFN2	Q8CFN2	FUNCTION: Plasma membrane-associated small GTPase which cycles between an active GTP-bound and an inactive GDP-bound state. In active state binds to a variety of effector proteins to regulate cellular responses (PubMed:25498153). Involved in epithelial cell polarization processes. Regulates the bipolar attachment of spindle microtubules to kinetochores before chromosome congression in metaphase (…
22.0205	22.3964	22.6652	21.6345	22.9768	23.2479	24.6346	24.4998	24.5336	24.5152	22.8124	22.1052	1.86952	1.66061	1.03951	1.31245	0.182297	-0.348159	MRCKA_RAT	Cdc42bpa	CDC42BPA	Serine/threonine-protein kinase MRCK alpha (EC 2.7.11.1) (CDC42-binding protein kinase alpha) (Myotonic dystrophy kinase-related CDC42-binding kinase alpha) (MRCK alpha) (Myotonic dystrophy protein kinase-like alpha)	7	8	7	7	6	9	18	17	17	18	8	8	4	5	5	6	6	7	17	17	14	14	5	5	O54874	O54874	FUNCTION: Serine/threonine-protein kinase which is an important downstream effector of CDC42 and plays a role in the regulation of cytoskeleton reorganization and cell migration (PubMed:9418861). Regulates actin cytoskeletal reorganization via phosphorylation of PPP1R12A and MYL9/MLC2 (PubMed:21457715). In concert with MYO18A and LURAP1, is involved in modulating lamellar actomyosin retrograde fl…
24.7272	23.6938	24.0284	24.1217	24.2463	24.4308	25.1322	25.1406	25.8125	25.6713	25.0953	25.0221	0.957454	0.594676	2.28342	1.25751	1.12865	0.662838	MRCKB_RAT	Cdc42bpb	CDC42BPB	Serine/threonine-protein kinase MRCK beta (EC 2.7.11.1) (CDC42-binding protein kinase beta) (DMPK-like beta) (Myotonic dystrophy kinase-related CDC42-binding kinase beta) (MRCK beta) (Myotonic dystrophy protein kinase-like beta)	21	22	15	19	21	22	31	29	43	37	31	26	22	28	15	19	22	25	37	35	47	44	36	30	Q7TT49	Q7TT49	FUNCTION: Serine/threonine-protein kinase which is an important downstream effector of CDC42 and plays a role in the regulation of cytoskeleton reorganization and cell migration. Regulates actin cytoskeletal reorganization via phosphorylation of PPP1R12C and MYL9/MLC2 (PubMed:21240187, PubMed:21457715). In concert with MYO18A and LURAP1, is involved in modulating lamellar actomyosin retrograde fl…
NaN	NaN	NaN	NaN	21.1921	18.5482	23.6249	23.895	NaN	NaN	NaN	NaN	0	NaN	NaN	0	0	NaN	F1LR98_RAT	Cdh10	CDH10	Cadherin 10	NaN	NaN	NaN	NaN	1	1	5	7	NaN	NaN	NaN	NaN	NaN	NaN	NaN	NaN	1	1	5	8	NaN	NaN	NaN	NaN	F1LR98	F1LR98	FUNCTION: Cadherins are calcium-dependent cell adhesion proteins. {ECO:0000256|RuleBase:RU004357}.
25.0717	25.0137	25.6741	25.5776	25.7712	25.7255	26.5863	26.7174	26.2427	26.164	25.1857	25.3906	1.48921	0.865843	0.615653	0.411485	0.566691	-0.454359	CADH2_RAT	Cdh2	CDH2	Cadherin-2 (Neural cadherin) (N-cadherin) (CD antigen CD325)	10	9	10	8	11	9	13	12	12	11	7	8	17	11	14	11	15	15	16	17	16	17	7	12	Q9Z1Y3	Q9Z1Y3	FUNCTION: Calcium-dependent cell adhesion protein; preferentially mediates homotypic cell-cell adhesion by dimerization with a CDH2 chain from another cell. Cadherins may thus contribute to the sorting of heterogeneous cell types. Acts as a regulator of neural stem cells quiescence by mediating anchorage of neural stem cells to ependymocytes in the adult subependymal zone: upon cleavage by MMP24,…
NaN	NaN	NaN	NaN	22.9753	22.2553	23.8903	24.6305	NaN	NaN	NaN	NaN	0	NaN	NaN	0	0	NaN	CDIPT_RAT	Cdipt	CDIPT	CDP-diacylglycerol--inositol 3-phosphatidyltransferase (EC 2.7.8.11) (Phosphatidylinositol synthase) (PI synthase) (PtdIns synthase)	NaN	NaN	NaN	NaN	2	1	3	4	NaN	NaN	NaN	NaN	NaN	NaN	NaN	NaN	2	2	3	5	NaN	NaN	NaN	NaN	P70500	P70500	FUNCTION: Catalyzes the biosynthesis of phosphatidylinositol (PtdIns) as well as PtdIns:inositol exchange reaction. May thus act to reduce an excessive cellular PtdIns content. The exchange activity is due to the reverse reaction of PtdIns synthase and is dependent on CMP, which is tightly bound to the enzyme. {ECO:0000269|PubMed:3032971, ECO:0000269|PubMed:7998949}.
24.468	24.3452	24.1105	23.9815	24.231	24.1112	25.0236	25.0746	24.9939	25.0135	24.6837	24.6656	0.665246	0.383815	2.24931	0.612869	0.364467	0.229053	CDK5_RAT	Cdk5	CDK5	Cyclin-dependent kinase 5 (EC 2.7.11.1) (Cell division protein kinase 5) (Cyclin-dependent-like kinase 5) (Serine/threonine-protein kinase PSSALRE) (Tau protein kinase II catalytic subunit) (TPKII catalytic subunit)	8	8	6	6	6	7	9	11	10	9	8	8	10	11	8	8	7	10	11	12	11	10	9	11	Q03114	Q03114	FUNCTION: Proline-directed serine/threonine-protein kinase essential for neuronal cell cycle arrest and differentiation and may be involved in apoptotic cell death in neuronal diseases by triggering abortive cell cycle re-entry. Interacts with D1 and D3-type G1 cyclins. Phosphorylates SRC, NOS3, VIM/vimentin, p35/CDK5R1, MEF2A, SIPA1L1, SH3GLB1, PXN, PAK1, MCAM/MUC18, SEPT5, SYN1, DNM1, AMPH, SYN…
21.2085	21.3377	22.9405	20.6326	24.5785	24.9757	25.4143	25.7261	25.0778	24.8882	23.3857	23.3538	3.22451	3.64382	2.09244	2.64655	0.961798	-0.997265	A0A8I5ZVL4_RAT	Cdkl5	CDKL5	Cyclin-dependent kinase-like 5	2	2	3	2	7	9	13	14	10	7	4	3	2	2	3	2	6	12	13	15	11	8	4	3	A0A8I5ZVL4	A0A8I5ZVL4
23.1357	23.1884	22.2784	23.1486	23.4611	20.5448	24.0032	23.9384	23.7442	22.5842	21.0273	23.5575	0.0195922	0.0491219	0.118357	-0.209463	0.0913168	-0.258585	CDS2_RAT	Cds2	CDS2	Phosphatidate cytidylyltransferase 2 (EC 2.7.7.41) (CDP-DAG synthase 2) (CDP-DG synthase 2) (CDP-diacylglycerol synthase 2) (CDS 2) (CDP-diglyceride pyrophosphorylase 2) (CDP-diglyceride synthase 2) (CTP:phosphatidate cytidylyltransferase 2)	1	2	1	2	4	0	3	3	3	2	1	3	1	2	1	2	4	0	5	5	3	3	1	4	Q91XU8	Q91XU8	FUNCTION: Catalyzes the conversion of phosphatidic acid (PA) to CDP-diacylglycerol (CDP-DAG), an essential intermediate in the synthesis of phosphatidylglycerol, cardiolipin and phosphatidylinositol (PubMed:29253589). Exhibits specificity for the nature of the acyl chains at the sn-1 and sn-2 positions in the substrate, PA and the preferred acyl chain composition is 1-stearoyl-2-arachidonoyl-sn-p…
NaN	NaN	NaN	NaN	23.7847	24.3356	24.9916	24.6187	NaN	NaN	NaN	NaN	0	NaN	NaN	0	0	NaN	CELF1_RAT	Celf1	CELF1	CUGBP Elav-like family member 1 (CELF-1) (Bruno-like protein 2) (CUG triplet repeat RNA-binding protein 1) (CUG-BP1) (CUG-BP- and ETR-3-like factor 1) (RNA-binding protein BRUNOL-2)	NaN	NaN	NaN	NaN	2	1	4	2	NaN	NaN	NaN	NaN	NaN	NaN	NaN	NaN	1	1	4	2	NaN	NaN	NaN	NaN	Q4QQT3	Q4QQT3	FUNCTION: RNA-binding protein implicated in the regulation of several post-transcriptional events. Involved in pre-mRNA alternative splicing, mRNA translation and stability. Mediates exon inclusion and/or exclusion in pre-mRNA that are subject to tissue-specific and developmentally regulated alternative splicing. Specifically activates exon 5 inclusion of cardiac isoforms of TNNT2 during heart re…
25.4961	25.3773	26.0123	25.6608	26.3655	26.1807	27.2171	27.141	26.8583	26.5244	25.5407	25.7053	1.97008	1.08945	0.736323	0.520553	0.661571	-0.568894	CELF2_RAT	Celf2	CELF2	CUGBP Elav-like family member 2 (CELF-2) (Bruno-like protein 3) (CUG triplet repeat RNA-binding protein 2) (CUG-BP2) (CUG-BP- and ETR-3-like factor 2) (ELAV-type RNA-binding protein 3) (ETR-3) (Protein ETR-R3) (Neuroblastoma apoptosis-related RNA-binding protein) (rNapor) (RNA-binding protein BRUNOL-3)	4	4	7	5	8	8	9	9	8	7	4	7	5	5	6	6	10	9	13	11	9	9	4	7	Q792H5	Q792H5	FUNCTION: RNA-binding protein implicated in the regulation of several post-transcriptional events. Involved in pre-mRNA alternative splicing, mRNA translation and stability. Mediates exon inclusion and/or exclusion in pre-mRNA that are subject to tissue-specific and developmentally regulated alternative splicing. Specifically activates exon 5 inclusion of TNNT2 in embryonic, but not adult, skelet…
NaN	NaN	NaN	NaN	NaN	NaN	NaN	NaN	23.6544	23.9888	24.2333	23.4273	NaN	0	0	NaN	0	NaN	A0A8I6AGJ7_RAT	Celf3	CELF3	CUGBP, Elav-like family member 3	NaN	NaN	NaN	NaN	NaN	NaN	NaN	NaN	5	7	4	4	NaN	NaN	NaN	NaN	NaN	NaN	NaN	NaN	2	3	1	1	A0A8I6AGJ7	A0A8I6AGJ7
24.1969	24.3996	24.2018	24.1351	24.6092	24.7647	25.7211	25.7089	25.1029	25.0199	24.4589	24.6052	1.72143	0.967645	1.82651	0.563392	0.559686	-0.404253	A0A8I5ZKE7_RAT	Celf4	CELF4	CUGBP Elav-like family member 4 (Bruno-like protein 4) (CUG-BP- and ETR-3-like factor 4) (RNA-binding protein BRUNOL-4)	7	7	8	7	8	8	11	9	7	7	8	8	7	7	8	8	9	12	11	9	7	9	9	10	A0A8I5ZKE7	A0A8I5ZKE7
NaN	NaN	NaN	NaN	23.7649	20.2998	24.6828	24.422	24.4759	24.382	23.9892	20.3805	0	NaN	0	NaN	0.0034336	0.0145311	D4A8V0_RAT	Celf5	CELF5	CUGBP, Elav-like family member 5	NaN	NaN	NaN	NaN	4	4	5	6	4	5	5	3	NaN	NaN	NaN	NaN	3	1	3	3	1	3	4	0	D4A8V0	D4A8V0
24.0068	24.3634	23.6311	24.0238	24.2617	24.4181	25.0143	24.9183	24.5633	24.8638	24.346	24.3154	1.46135	0.646839	1.40975	0.515867	0.236683	-0.130971	A0A8I6GE07_RAT	Celf6	CELF6	CUGBP, Elav-like family member 6	3	6	3	4	5	6	7	7	5	6	6	5	2	4	1	2	3	4	6	4	4	5	4	3	A0A8I6GE07	A0A8I6GE07
NaN	NaN	NaN	NaN	24.2731	24.3639	25.2435	25.5315	25.6615	25.7909	24.9719	24.8202	0	NaN	0	NaN	0.533007	0.458154	D4A9A3_RAT	Cenpv	CENPV	Centromere protein V	NaN	NaN	NaN	NaN	3	3	7	6	6	6	4	4	NaN	NaN	NaN	NaN	3	3	7	6	7	7	4	4	D4A9A3	D4A9A3
22.521	22.2864	24.141	24.4501	24.5837	24.3265	24.1506	24.3242	24.4596	24.883	23.9354	23.9649	0.903458	0.996623	0.801229	0.961108	0.0514126	-0.0355144	D4AEL8_RAT	Cep131	CEP131	Centrosomal protein 131	4	3	14	13	10	13	9	11	9	15	7	10	4	3	14	15	10	13	8	12	9	15	8	11	D4AEL8	D4AEL8
26.3094	25.9081	25.9778	25.9545	26.4769	26.7281	26.915	27.0614	27.5501	27.5657	26.8251	26.5026	2.54798	0.757868	2.05233	1.07342	0.487425	0.315553	D3ZET9_RAT	Cep170	CEP170	Centrosomal protein 170	33	31	31	24	34	35	39	40	47	48	37	36	38	36	38	29	47	47	51	50	71	71	50	46	D3ZET9	D3ZET9
24.196	24.1578	22.7271	21.9074	24.0675	23.6831	24.6824	24.8611	25.1702	25.3654	24.5219	24.358	0.86708	1.07648	1.40259	1.60681	0.703411	0.530333	D4A1G8_RAT	Cep170b	CEP170B	Centrosomal protein 170B	15	10	7	5	14	9	16	19	22	28	18	16	13	10	7	5	14	11	17	21	23	30	18	16	D4A1G8	D4A1G8
21.3175	21.32	19.2904	21.0154	21.7543	21.2995	22.2005	22.0514	23.1702	22.5827	21.3349	21.2811	1.07831	1.09061	1.03845	1.35641	0.207501	0.265798	D4AC95_RAT	Cep97	CEP97	Centrosomal protein 97	2	1	1	1	2	2	1	1	4	3	1	2	2	1	1	1	2	2	1	1	4	4	1	2	D4AC95	D4AC95
24.2323	23.8456	21.3349	23.3753	NaN	NaN	NaN	NaN	NaN	NaN	NaN	NaN	0	NaN	0	NaN	NaN	0	A0A8I6A742_RAT	Cers6	CERS6	Ceramide synthase 6	1	1	0	1	NaN	NaN	NaN	NaN	NaN	NaN	NaN	NaN	1	1	0	1	NaN	NaN	NaN	NaN	NaN	NaN	NaN	NaN	A0A8I6A742	A0A8I6A742
25.7623	25.6388	25.6845	25.6604	26.1093	26.0362	26.4902	26.4638	26.3461	26.3001	25.877	25.8003	2.55385	0.588388	1.47588	0.394397	0.479238	-0.193991	COF1_RAT	Cfl1	CFL1	Cofilin-1 (Cofilin, non-muscle isoform)	10	10	10	10	11	10	11	11	10	11	10	10	10	11	13	14	13	10	14	12	16	13	12	10	P45592	P45592	FUNCTION: Binds to F-actin and exhibits pH-sensitive F-actin depolymerizing activity (By similarity). Important for normal progress through mitosis and normal cytokinesis (By similarity). In conjunction with the subcortical maternal complex (SCMC), plays an essential role for zygotes to progress beyond the first embryonic cell divisions via regulation of actin dynamics (By similarity). Required f…
21.6043	21.482	22.0246	21.619	22.324	22.0938	22.8308	22.823	22.3751	22.0857	21.7877	21.6029	2.05428	0.835415	0.650109	0.280349	1.16311	-0.555066	A6IWF8_RAT	Champ1	CHAMP1	Chromosome alignment maintaining phosphoprotein 1 (Zinc finger protein 828)	1	1	1	1	1	1	3	4	2	2	1	2	1	1	1	1	1	1	3	4	2	2	1	2	B5DEG7	B5DEG7
NaN	NaN	NaN	NaN	24.4119	20.431	25.4672	25.869	24.5443	24.3616	24.188	23.8846	0	NaN	0	NaN	0.0563412	0.199834	MIC25_RAT	Chchd6	CHCHD6	MICOS complex subunit Mic25 (Coiled-coil-helix-coiled-coil-helix domain-containing protein 6)	NaN	NaN	NaN	NaN	1	0	4	4	2	2	1	2	NaN	NaN	NaN	NaN	1	0	3	4	3	1	1	2	D4A7N1	D4A7N1	FUNCTION: Component of the MICOS complex, a large protein complex of the mitochondrial inner membrane that plays crucial roles in the maintenance of crista junctions, inner membrane architecture, and formation of contact sites to the outer membrane. {ECO:0000250|UniProtKB:Q9BRQ6}.
24.9159	23.4939	25.9619	26.0264	25.7563	26.2244	26.9538	27.0487	25.2019	25.7787	24.4906	24.9976	1.08895	1.3963	0.00914313	0.0176864	1.8319	-1.37861	A0A8I6GIY0_RAT	Chd3	CHD3	DNA helicase (EC 3.6.4.12)	4	3	9	10	8	8	15	19	4	6	2	4	4	2	9	10	8	8	19	18	4	6	2	4	A0A8I6GIY0	A0A8I6GIY0
22.5191	22.3772	22.5357	20.3179	23.6951	22.6913	24.4493	24.4605	24.0177	23.9154	22.5565	20.3096	1.48318	1.88655	0.316335	0.762308	0.544154	-1.12424	E9PU01_RAT	Chd4	CHD4	DNA helicase (EC 3.6.4.12)	5	5	10	5	8	10	16	11	11	10	6	4	3	3	5	1	6	5	12	8	7	6	5	3	E9PU01	E9PU01
NaN	NaN	NaN	NaN	21.8458	21.7779	23.5264	23.1834	NaN	NaN	NaN	NaN	0	NaN	NaN	0	0	NaN	CHD5_RAT	Chd5	CHD5	Chromodomain-helicase-DNA-binding protein 5 (CHD-5) (EC 3.6.4.12) (ATP-dependent helicase CHD5)	NaN	NaN	NaN	NaN	7	9	14	12	NaN	NaN	NaN	NaN	NaN	NaN	NaN	NaN	1	1	2	2	NaN	NaN	NaN	NaN	D3ZD32	D3ZD32	FUNCTION: Chromatin-remodeling protein that binds DNA through histones and regulates gene transcription. May specifically recognize and bind trimethylated 'Lys-27' (H3K27me3) and non-methylated 'Lys-4' of histone H3. Acts as a component of the histone deacetylase NuRD complex which participates in the remodeling of chromatin. Plays a role in the development of the nervous system by activating the…
24.0602	24.1238	23.8395	24.3967	24.5009	24.657	26.9617	26.7281	22.3721	22.2977	20.406	20.5944	1.27963	1.60687	2.58652	-2.68748	2.64672	-4.29435	M0RC17_RAT	Chl1	CHL1	Cell adhesion molecule L1-like	5	7	6	6	9	9	24	24	2	2	1	1	5	8	6	9	10	10	31	27	2	2	1	1	M0RC17	M0RC17
20.8984	20.8923	22.0099	21.7678	22.2615	22.3441	23.8147	23.9725	23.3822	23.4629	22.1088	22.307	1.69256	1.70611	1.68027	1.42312	0.191622	-0.282992	CPIN1_RAT	Ciapin1	CIAPIN1	Anamorsin (Cytokine-induced apoptosis inhibitor 1) (Fe-S cluster assembly protein DRE2 homolog)	1	0	2	1	2	2	2	3	2	2	2	2	1	0	2	1	3	2	3	4	3	4	2	2	Q5XID1	Q5XID1	FUNCTION: Component of the cytosolic iron-sulfur (Fe-S) protein assembly (CIA) machinery required for the maturation of extramitochondrial Fe-S proteins. Part of an electron transfer chain functioning in an early step of cytosolic Fe-S biogenesis, facilitating the de novo assembly of a [4Fe-4S] cluster on the scaffold complex NUBP1-NUBP2. Electrons are transferred to CIAPIN1 from NADPH via the FA…
24.3294	24.4478	24.2509	24.1814	24.5625	24.3877	25.8572	25.8266	24.7035	24.8767	24.0146	23.914	1.11742	0.856094	0.11148	0.0747948	0.843591	-0.7813	CIRBP_RAT	Cirbp	CIRBP	Cold-inducible RNA-binding protein (A18 hnRNP) (Glycine-rich RNA-binding protein CIRP)	2	2	2	2	3	2	5	5	4	4	2	2	2	2	3	2	3	3	5	5	7	4	2	2	P60825	P60825	FUNCTION: Cold-inducible mRNA binding protein that plays a protective role in the genotoxic stress response by stabilizing transcripts of genes involved in cell survival. Acts as a translational activator. Seems to play an essential role in cold-induced suppression of cell proliferation. Binds specifically to the 3'-untranslated regions (3'-UTRs) of stress-responsive transcripts RPA2 and TXN. Act…
25.0198	25.1205	24.6244	24.8456	24.1544	24.9585	26.6471	26.8276	24.4408	25.7237	24.7648	25.1443	0.518643	0.744298	0.149122	0.115798	0.388737	-0.6285	CISD1_RAT	Cisd1	CISD1	CDGSH iron-sulfur domain-containing protein 1 (Cysteine transaminase CISD1) (EC 2.6.1.3) (MitoNEET)	4	4	4	4	4	4	4	4	4	4	4	4	4	4	5	4	4	6	6	7	5	6	6	6	B0K020	B0K020	FUNCTION: L-cysteine transaminase that catalyzes the reversible transfer of the amino group from L-cysteine to the alpha-keto acid 2-oxoglutarate to respectively form 2-oxo-3-sulfanylpropanoate and L-glutamate (By similarity). The catalytic cycle occurs in the presence of pyridoxal 5'-phosphate (PLP) cofactor that facilitates transamination by initially forming an internal aldimine with the epsil…
23.5465	23.551	23.6311	23.5901	23.5452	23.5462	24.8638	24.5092	23.9799	23.4539	22.97	23.2661	0.786858	0.536409	0.322773	-0.162212	0.885774	-0.698621	D4AAE9_RAT	Cisd2	CISD2	CDGSH iron-sulfur domain-containing protein 2	1	2	1	1	2	3	3	3	2	3	1	2	1	2	1	1	3	4	3	3	2	2	1	2	D4AAE9	D4AAE9	FUNCTION: Regulator of autophagy that contributes to antagonize BECN1-mediated cellular autophagy at the endoplasmic reticulum. Participates in the interaction of BCL2 with BECN1 and is required for BCL2-mediated depression of endoplasmic reticulum Ca(2+) stores during autophagy. {ECO:0000256|RuleBase:RU369084}.
25.5905	25.5126	25.3841	25.5023	25.4846	25.401	26.8891	26.8436	25.7513	25.7049	24.7418	24.956	0.787401	0.657222	0.342613	-0.208905	0.904267	-0.866127	D3ZH41_RAT	Ckap4	CKAP4	Cytoskeleton-associated protein 4	21	15	15	17	13	18	26	24	16	18	9	14	25	17	23	21	16	23	38	32	16	21	8	18	D3ZH41	D3ZH41
23.9538	23.954	24.1026	24.0992	24.529	24.5306	25.1094	25.0937	24.9188	24.8616	24.0821	24.2243	2.44391	0.788259	1.18724	0.494285	0.495092	-0.293974	A0A8I6ALB1_RAT	Ckap5	CKAP5	Cytoskeleton associated protein 5	25	20	30	31	33	42	51	54	50	50	28	27	27	20	30	33	33	52	62	66	54	54	34	35	A0A8I6ALB1	A0A8I6ALB1
25.5114	25.4088	25.3224	25.0638	25.4709	25.3697	26.1051	26.0282	25.8079	25.7616	25.7674	25.7057	1.01781	0.416865	2.35387	0.434063	0.0312087	0.0171981	KCRB_RAT	Ckb	CKB	Creatine kinase B-type (EC 2.7.3.2) (B-CK) (Creatine kinase B chain) (Creatine phosphokinase M-type) (CPK-B)	12	10	12	10	13	10	16	14	12	13	13	13	16	13	15	12	14	14	20	21	19	18	16	20	P07335	P07335	FUNCTION: Reversibly catalyzes the transfer of phosphate between ATP and various phosphogens (e.g. creatine phosphate). Creatine kinase isoenzymes play a central role in energy transduction in tissues with large, fluctuating energy demands, such as skeletal muscle, heart, brain and spermatozoa. Acts as a key regulator of adaptive thermogenesis as part of the futile creatine cycle: localizes to th…
24.5443	24.3176	24.4434	24.5731	24.9276	24.9452	26.0236	25.975	25.4028	25.3818	24.8187	24.5606	1.72787	0.998253	1.40695	0.571353	0.53085	-0.426899	F1LNQ9_RAT	Clasp1	CLASP1	Cytoplasmic linker associated protein 1	24	24	23	21	28	29	48	47	36	38	28	25	25	28	30	25	32	40	58	58	48	46	31	28	F1LNQ9	F1LNQ9
24.398	24.1853	24.568	24.4361	24.8561	24.79	25.6044	25.6357	25.2658	25.1967	24.4128	24.3441	1.82936	0.824705	0.777648	0.407983	0.579158	-0.416722	CLAP2_RAT	Clasp2	CLASP2	CLIP-associating protein 2 (Cytoplasmic linker-associated protein 2)	20	19	24	22	26	25	31	35	33	30	25	22	19	16	22	19	25	20	29	33	33	29	23	18	Q99JD4	Q99JD4	FUNCTION: Microtubule plus-end tracking protein that promotes the stabilization of dynamic microtubules. Involved in the nucleation of noncentrosomal microtubules originating from the trans-Golgi network (TGN). Required for the polarization of the cytoplasmic microtubule arrays in migrating cells towards the leading edge of the cell. May act at the cell cortex to enhance the frequency of rescue o…
NaN	NaN	NaN	NaN	20.0716	20.0191	23.6918	23.2922	NaN	NaN	NaN	NaN	0	NaN	NaN	0	0	NaN	CLCC1_RAT	Clcc1	CLCC1	Chloride channel CLIC-like protein 1 (Mid-1-related chloride channel protein 1)	NaN	NaN	NaN	NaN	1	0	6	6	NaN	NaN	NaN	NaN	NaN	NaN	NaN	NaN	1	0	7	7	NaN	NaN	NaN	NaN	Q9WU61	Q9WU61	FUNCTION: Seems to act as a chloride ion channel (PubMed:11279057). Plays a role in retina development (By similarity). {ECO:0000250|UniProtKB:Q99LI2, ECO:0000269|PubMed:11279057}.
NaN	NaN	NaN	NaN	24.5519	23.8238	25.8562	25.6316	23.8839	24.0224	22.3817	22.5361	0	NaN	0	NaN	1.46941	-1.75984	CLCN3_RAT	Clcn3	CLCN3	H(+)/Cl(-) exchange transporter 3 (Chloride channel protein 3) (ClC-3) (Chloride transporter ClC-3)	NaN	NaN	NaN	NaN	4	3	8	8	2	3	1	1	NaN	NaN	NaN	NaN	4	2	10	11	2	3	1	1	P51792	P51792	FUNCTION: [Isoform 1]: Strongly outwardly rectifying, electrogenic H(+)/Cl(-)exchanger which mediates the exchange of chloride ions against protons (PubMed:10915634). The CLC channel family contains both chloride channels and proton-coupled anion transporters that exchange chloride or another anion for protons (By similarity). The presence of conserved gating glutamate residues is typical for fam…
25.2292	25.3099	25.1082	24.8781	26.2286	26.2284	26.8272	26.804	27.5118	27.4943	26.5384	26.5641	3.43067	1.39073	3.20931	1.89581	0.772558	0.505083	D4A3H5_RAT	Clcn6	CLCN6	Chloride channel protein	10	13	10	11	17	16	19	23	24	24	18	19	11	17	18	16	27	23	33	39	38	45	26	30	D4A3H5	D4A3H5
NaN	NaN	NaN	NaN	21.9895	22.0748	24.6099	24.3875	NaN	NaN	NaN	NaN	0	NaN	NaN	0	0	NaN	A0A8I5ZW56_RAT	Clec16a	CLEC16A	C-type lectin domain containing 16A	NaN	NaN	NaN	NaN	1	1	5	5	NaN	NaN	NaN	NaN	NaN	NaN	NaN	NaN	1	1	5	5	NaN	NaN	NaN	NaN	A0A8I5ZW56	A0A8I5ZW56
23.1831	22.4917	24.6372	24.3325	26.0346	25.8358	26.7498	26.9642	23.864	24.4118	22.2335	21.4412	2.52385	2.73499	0.336812	-0.673473	2.42314	-3.40847	A0A8I5Y9G0_RAT	Clint1	CLINT1	Clathrin interactor 1	3	3	8	9	13	11	16	16	3	6	2	2	3	3	9	9	15	12	20	23	4	7	2	2	A0A8I5Y9G0	A0A8I5Y9G0
NaN	NaN	NaN	NaN	21.0296	22.3916	23.1149	22.9123	NaN	NaN	NaN	NaN	0	NaN	NaN	0	0	NaN	CLIP2_RAT	Clip2	CLIP2	CAP-Gly domain-containing linker protein 2 (Cytoplasmic linker protein 115) (CLIP-115) (Cytoplasmic linker protein 2)	NaN	NaN	NaN	NaN	0	2	4	1	NaN	NaN	NaN	NaN	NaN	NaN	NaN	NaN	0	2	4	1	NaN	NaN	NaN	NaN	O55156	O55156	FUNCTION: Seems to link microtubules to dendritic lamellar body (DLB), a membranous organelle predominantly present in bulbous dendritic appendages of neurons linked by dendrodendritic gap junctions. May operate in the control of brain-specific organelle translocations. {ECO:0000269|PubMed:9427243}.
20.9373	21.0447	21.973	21.9159	24.4621	22.9843	26.1746	26.0205	NaN	NaN	NaN	NaN	2.2976	3.44267	0	NaN	0	NaN	M0R4N9_RAT	Clip3	CLIP3	CAP-GLY domain containing linker protein 3	4	3	6	5	8	4	16	14	NaN	NaN	NaN	NaN	4	4	6	5	9	4	20	15	NaN	NaN	NaN	NaN	M0R4N9	M0R4N9
26.1665	26.0173	26.5207	26.3444	26.7571	26.6544	27.6022	27.7137	24.9458	24.2712	23.9496	23.0175	1.67149	0.919644	2.75246	-2.2162	3.17819	-3.13584	A0A8J8YHW4_RAT	Clk2	CLK2	Secretory carrier-associated membrane protein (Secretory carrier membrane protein)	5	4	4	5	6	4	6	5	3	3	2	1	5	6	6	5	10	9	8	8	3	4	1	2	A0A8J8YHW4	A0A8J8YHW4
NaN	NaN	NaN	NaN	22.9611	22.8905	24.5014	23.6048	22.1666	22.6024	20.8436	22.2706	0	NaN	0	NaN	1.5195	-1.51869	A6J8Q9_RAT	Clptm1	CLPTM1	CLPTM1 regulator of GABA type A receptor forward trafficking (Cleft lip and palate associated transmembrane protein 1)	NaN	NaN	NaN	NaN	1	2	3	3	1	1	0	1	NaN	NaN	NaN	NaN	1	2	4	4	1	0	0	1	B2RYF6	B2RYF6
20.5638	20.0833	20.8349	20.9319	20.5232	20.7921	22.4116	22.4274	21.244	21.2358	20.9632	21.4453	0.861759	0.935065	1.55574	0.61859	0.247283	-0.316475	D4A416_RAT	Clptm1l	CLPTM1L	Lipid scramblase CLPTM1L (Cisplatin resistance-related protein 9) (Cleft lip and palate transmembrane protein 1-like protein)	1	1	1	1	1	1	2	2	0	1	1	1	1	1	2	1	1	1	2	3	0	1	1	2	D4A416	D4A416
23.8458	23.5613	24.2552	23.8397	24.4356	24.2162	25.64	25.6729	NaN	NaN	NaN	NaN	1.45218	1.11566	0	NaN	0	NaN	CSTN1_RAT	Clstn1	CLSTN1	Calsyntenin-1 [Cleaved into: Soluble Alc-alpha (SAlc-alpha); CTF1-alpha (C-terminal fragment 1-alpha)]	5	3	5	3	9	9	13	12	NaN	NaN	NaN	NaN	5	3	6	3	9	9	16	13	NaN	NaN	NaN	NaN	Q6Q0N0	Q6Q0N0	FUNCTION: Postsynaptic adhesion molecule that binds to presynaptic neurexins to mediate both excitatory and inhibitory synapse formation (By similarity). Promotes synapse development by acting as a cell adhesion molecule at the postsynaptic membrane, which associates with neurexin-alpha at the presynaptic membrane (By similarity). Also functions as a cargo in axonal anterograde transport by actin…
19.5205	19.4744	19.7034	20.0286	20.0817	20.9156	24.1625	24.1331	NaN	NaN	NaN	NaN	1.30779	2.64151	0	NaN	0	NaN	CSTN3_RAT	Clstn3	CLSTN3	Calsyntenin-3	1	1	3	2	0	2	8	10	NaN	NaN	NaN	NaN	1	1	3	1	0	3	9	13	NaN	NaN	NaN	NaN	Q8R553	Q8R553	FUNCTION: Postsynaptic adhesion molecule that binds to presynaptic neurexins to mediate both excitatory and inhibitory synapse formation. Promotes synapse development by acting as a cell adhesion molecule at the postsynaptic membrane, which associates with both neurexin-alpha and neurexin-beta proteins at the presynaptic membrane. Regulates the balance between excitatory and inhibitory synapses b…
25.8671	25.912	26.8149	26.7494	27.3869	27.3566	28.2757	28.1944	26.4156	26.2894	25.9074	25.6592	2.18914	1.46755	0.374258	-0.267951	2.90012	-1.7355	CLCA_RAT	Clta	CLTA	Clathrin light chain A (Lca)	3	5	6	5	7	6	8	7	6	6	5	5	4	6	6	5	7	9	10	7	8	6	7	7	P08081	P08081	FUNCTION: Clathrin is the major protein of the polyhedral coat of coated pits and vesicles. Acts as a component of the TACC3/ch-TOG/clathrin complex proposed to contribute to stabilization of kinetochore fibers of the mitotic spindle by acting as inter-microtubule bridge (By similarity). {ECO:0000250|UniProtKB:P09496}.
24.6256	24.5454	24.9989	25.1707	25.6904	25.9322	27.041	26.8516	25.1244	23.9166	24.2579	24.2281	2.25662	1.54366	0.743622	-0.453382	2.48989	-1.99704	CLCB_RAT	Cltb	CLTB	Clathrin light chain B (Lcb)	2	3	3	4	3	5	7	6	3	1	2	3	2	3	7	4	5	5	7	8	3	1	2	3	P08082	P08082	FUNCTION: Clathrin is the major protein of the polyhedral coat of coated pits and vesicles.
30.3281	30.3279	30.6886	30.7155	31.0085	31.0165	31.6398	31.6255	30.6561	30.5844	30.0503	30.0339	2.07794	0.807537	0.406535	-0.183852	2.16858	-0.991389	CLH1_RAT	Cltc	CLTC	Clathrin heavy chain 1	109	108	116	117	115	122	126	126	114	118	111	112	249	239	280	288	302	295	401	402	288	289	231	247	P11442	P11442	FUNCTION: Clathrin is the major protein of the polyhedral coat of coated pits and vesicles. Two different adapter protein complexes link the clathrin lattice either to the plasma membrane or to the trans-Golgi network (By similarity). Acts as a component of the TACC3/ch-TOG/clathrin complex proposed to contribute to stabilization of kinetochore fibers of the mitotic spindle by acting as inter-mic…
NaN	NaN	NaN	NaN	22.3007	23.1312	24.6642	24.8326	NaN	NaN	NaN	NaN	0	NaN	NaN	0	0	NaN	CLVS1_RAT	Clvs1	CLVS1	Clavesin-1 (Retinaldehyde-binding protein 1-like 1)	NaN	NaN	NaN	NaN	1	2	4	6	NaN	NaN	NaN	NaN	NaN	NaN	NaN	NaN	1	3	5	5	NaN	NaN	NaN	NaN	A6JFQ6	A6JFQ6	FUNCTION: Required for normal morphology of late endosomes and/or lysosomes in neurons. Binds phosphatidylinositol 3,5-bisphosphate (PtdIns(3,5)P2). {ECO:0000250|UniProtKB:Q8IUQ0, ECO:0000269|PubMed:19651769}.
25.8398	25.9706	25.9885	25.9799	26.3725	26.372	26.7624	26.8435	26.7214	26.5632	25.8627	25.6589	2.58199	0.642881	0.437515	0.256857	0.639327	-0.386024	NEUA_RAT	Cmas	CMAS	N-acylneuraminate cytidylyltransferase (EC 2.7.7.43) (CMP-N-acetylneuraminic acid synthase) (CMP-NeuNAc synthase)	14	14	17	16	17	16	16	16	19	18	14	14	19	19	26	23	21	22	25	27	35	28	19	15	P69060	P69060	FUNCTION: Catalyzes the activation of N-acetylneuraminic acid (NeuNAc) to cytidine 5'-monophosphate N-acetylneuraminic acid (CMP-NeuNAc), a substrate required for the addition of sialic acid. Has some activity toward NeuNAc, N-glycolylneuraminic acid (Neu5Gc) or 2-keto-3-deoxy-D-glycero-D-galacto-nononic acid (KDN) (By similarity). {ECO:0000250}.
NaN	NaN	NaN	NaN	22.2578	22.3894	24.3063	23.9247	24.5713	24.1831	24.0733	24.16	0	NaN	0	NaN	0.985425	1.02737	A0A8I6A9M1_RAT	Cmip	CMIP	C-Maf-inducing protein	NaN	NaN	NaN	NaN	1	1	6	7	5	4	5	5	NaN	NaN	NaN	NaN	1	1	6	7	5	4	8	6	A0A8I6A9M1	A0A8I6A9M1
NaN	NaN	NaN	NaN	NaN	NaN	NaN	NaN	17.9634	22.2389	19.465	21.2714	NaN	0	0	NaN	0	NaN	D3ZC63_RAT	Cmpk2	CMPK2	Cytidine/uridine monophosphate kinase 2	NaN	NaN	NaN	NaN	NaN	NaN	NaN	NaN	1	0	2	4	NaN	NaN	NaN	NaN	NaN	NaN	NaN	NaN	1	0	2	5	D3ZC63	D3ZC63
24.5424	24.8027	24.7359	24.755	25.131	25.088	25.9407	25.9039	25.5763	25.5538	25.0485	24.8031	1.80499	0.806896	1.44122	0.536427	0.391127	-0.270469	CNKR2_RAT	Cnksr2	CNKSR2	Connector enhancer of kinase suppressor of ras 2 (Connector enhancer of KSR 2) (CNK homolog protein 2) (CNK2) (Membrane-associated guanylate kinase-interacting protein) (Maguin)	18	17	18	18	20	21	29	27	24	19	20	19	19	22	23	22	26	29	42	45	38	28	25	23	Q9Z1T4	Q9Z1T4	FUNCTION: May function as an adapter protein or regulator of Ras signaling pathways, in synaptic junctions.
24.1158	22.9928	23.7166	24.1724	24.5612	24.1219	24.781	25.0755	25.1161	24.9728	24.1256	24.2658	1.40236	0.885448	1.25219	0.870637	0.0156862	-0.0148106	CNN3_RAT	Cnn3	CNN3	Calponin-3 (Calponin, acidic isoform) (Calponin, non-muscle isoform)	5	2	2	3	5	4	5	6	6	6	3	3	5	2	2	3	4	3	5	7	7	9	3	4	P37397	P37397	FUNCTION: Thin filament-associated protein that is implicated in the regulation and modulation of smooth muscle contraction. It is capable of binding to actin, calmodulin and tropomyosin. The interaction of calponin with actin inhibits the actomyosin Mg-ATPase activity.
24.236	24.2163	24.1523	24.1234	24.6824	24.6223	25.5971	25.6186	25.4415	25.4246	24.7552	24.6616	1.8482	0.948099	2.2437	0.888751	0.0605736	-0.0593486	G3V7M0_RAT	Cnot1	CNOT1	CCR4-NOT transcription complex, subunit 1	33	30	26	24	39	35	69	66	53	53	38	38	37	32	33	28	43	40	85	76	68	61	41	47	G3V7M0	G3V7M0
21.582	22.7849	22.9088	22.855	23.3652	23.136	24.6364	24.2035	24.3399	24.2977	23.5252	23.0616	1.47541	1.30261	1.54278	1.27344	0.0211429	-0.0291772	CNO10_RAT	Cnot10	CNOT10	CCR4-NOT transcription complex subunit 10	1	2	4	2	5	3	7	4	4	6	4	4	1	2	3	1	5	3	7	5	5	7	4	4	Q5XIA4	Q5XIA4	FUNCTION: Component of the CCR4-NOT complex which is one of the major cellular mRNA deadenylases and is linked to various cellular processes including bulk mRNA degradation, miRNA-mediated repression, translational repression during translational initiation and general transcription regulation. Additional complex functions may be a consequence of its influence on mRNA expression. Is not required …
21.8639	20.8031	22.1034	21.9378	22.9619	22.0086	23.9848	24.1391	23.2839	23.286	22.959	22.1915	1.48632	1.59654	1.72737	1.25306	0.250645	-0.343482	CNO11_RAT	Cnot11	CNOT11	CCR4-NOT transcription complex subunit 11	1	1	1	1	2	1	5	4	2	2	1	1	1	1	1	1	2	1	8	5	3	2	1	1	B0BNA9	B0BNA9	FUNCTION: Component of the CCR4-NOT complex which is one of the major cellular mRNA deadenylases and is linked to various cellular processes including bulk mRNA degradation, miRNA-mediated repression, translational repression during translational initiation and general transcription regulation. Additional complex functions may be a consequence of its influence on mRNA expression. Is required for …
NaN	NaN	NaN	NaN	20.3583	23.4229	24.2207	24.1216	NaN	NaN	NaN	NaN	0	NaN	NaN	0	0	NaN	A0A8I5Y9U2_RAT	Cnot2	CNOT2	CCR4-NOT transcription complex, subunit 2	NaN	NaN	NaN	NaN	0	1	5	4	NaN	NaN	NaN	NaN	NaN	NaN	NaN	NaN	0	1	6	4	NaN	NaN	NaN	NaN	A0A8I5Y9U2	A0A8I5Y9U2
22.0354	21.9622	22.2257	21.9691	23.1888	23.3732	24.7265	24.5008	24.099	24.3019	23.524	23.3661	2.53131	1.89922	3.57818	1.77465	0.101895	-0.124572	D3ZUV9_RAT	Cnot3	CNOT3	CCR4-NOT transcription complex, subunit 3	2	1	2	2	5	4	9	6	7	6	4	3	2	1	2	2	5	5	10	7	7	6	4	3	D3ZUV9	D3ZUV9	FUNCTION: Component of the CCR4-NOT complex which is one of the major cellular mRNA deadenylases and is linked to various cellular processes including bulk mRNA degradation, miRNA-mediated repression, translational repression during translational initiation and general transcription regulation. Additional complex functions may be a consequence of its influence on mRNA expression. May be involved …
NaN	NaN	NaN	NaN	23.1567	23.8473	24.3535	23.8035	NaN	NaN	NaN	NaN	0	NaN	NaN	0	0	NaN	A6JPV7_RAT	Cnot7	CNOT7	CCR4-NOT transcription complex subunit 7 (EC 3.1.13.4) (CCR4-associated factor 1)	NaN	NaN	NaN	NaN	1	3	4	2	NaN	NaN	NaN	NaN	NaN	NaN	NaN	NaN	1	5	4	2	NaN	NaN	NaN	NaN	B3DMA5	B3DMA5
24.2783	23.969	22.9085	23.0078	24.6029	24.4724	25.6815	25.4089	25.3099	25.3675	24.5289	24.5043	1.78827	1.50052	1.7978	1.38676	0.110631	-0.113761	CNOT9_RAT	Cnot9	CNOT9	CCR4-NOT transcription complex subunit 9 (Cell differentiation protein RQCD1 homolog) (Rcd-1)	4	4	5	5	5	7	10	9	9	8	8	9	5	4	5	7	7	8	15	12	10	11	8	9	Q5PQL2	Q5PQL2	FUNCTION: Component of the CCR4-NOT complex which is one of the major cellular mRNA deadenylases and is linked to various cellular processes including bulk mRNA degradation, miRNA-mediated repression, translational repression during translational initiation and general transcription regulation. Additional complex functions may be a consequence of its influence on mRNA expression. Involved in down…
NaN	NaN	NaN	NaN	NaN	NaN	NaN	NaN	22.6693	22.7966	24.6476	24.5168	NaN	0	0	NaN	0	NaN	CN37_RAT	Cnp	CNP	2',3'-cyclic-nucleotide 3'-phosphodiesterase (CNP) (CNPase) (EC 3.1.4.37)	NaN	NaN	NaN	NaN	NaN	NaN	NaN	NaN	1	3	6	6	NaN	NaN	NaN	NaN	NaN	NaN	NaN	NaN	1	3	7	7	P13233	P13233	FUNCTION: Catalyzes the formation of 2'-nucleotide products from 2',3'-cyclic substrates (By similarity). May participate in RNA metabolism in the myelinating cell, CNP is the third most abundant protein in central nervous system myelin (By similarity). {ECO:0000250|UniProtKB:P06623, ECO:0000250|UniProtKB:P16330}.
25.5273	25.5839	25.0136	25.4231	25.3132	25.8026	26.3028	26.209	25.8951	25.6401	25.0598	25.5275	1.03457	0.519951	0.273512	0.143673	0.627927	-0.376277	CNRP1_RAT	Cnrip1	CNRIP1	CB1 cannabinoid receptor-interacting protein 1 (CRIP-1)	5	6	6	7	7	7	8	6	5	6	4	5	6	8	7	9	9	8	9	8	6	9	6	8	Q5M7A7	Q5M7A7	FUNCTION: Suppresses cannabinoid receptor CNR1-mediated tonic inhibition of voltage-gated calcium channels. {ECO:0000250}.
NaN	NaN	NaN	NaN	20.7742	21.3909	22.5647	22.4129	NaN	NaN	NaN	NaN	0	NaN	NaN	0	0	NaN	A0A8I5ZKG8_RAT	Cnst	CNST	Consortin, connexin sorting protein	NaN	NaN	NaN	NaN	1	1	4	4	NaN	NaN	NaN	NaN	NaN	NaN	NaN	NaN	1	1	4	6	NaN	NaN	NaN	NaN	A0A8I5ZKG8	A0A8I5ZKG8
NaN	NaN	NaN	NaN	23.8892	22.5033	22.4172	22.6797	NaN	NaN	NaN	NaN	0	NaN	NaN	0	0	NaN	CNTN1_RAT	Cntn1	CNTN1	Contactin-1 (Neural cell surface protein F3)	NaN	NaN	NaN	NaN	7	3	3	3	NaN	NaN	NaN	NaN	NaN	NaN	NaN	NaN	7	3	5	3	NaN	NaN	NaN	NaN	Q63198	Q63198	FUNCTION: Contactins mediate cell surface interactions during nervous system development. Involved in the formation of paranodal axo-glial junctions in myelinated peripheral nerves and in the signaling between axons and myelinating glial cells via its association with CNTNAP1. Participates in oligodendrocytes generation by acting as a ligand of NOTCH1. Its association with NOTCH1 promotes NOTCH1 …
25.0187	24.6492	23.6204	23.7555	22.0321	21.6386	24.8053	24.529	NaN	NaN	NaN	NaN	0.522415	-1.00973	0	NaN	0	NaN	A0A8I6AFV4_RAT	Cog1	COG1	Conserved oligomeric Golgi complex subunit 1	14	14	7	8	3	3	15	15	NaN	NaN	NaN	NaN	16	15	7	7	4	3	16	16	NaN	NaN	NaN	NaN	A0A8I6AFV4	A0A8I6AFV4
24.1406	24.6777	23.1774	22.2415	20.7051	22.8457	23.9882	23.8364	NaN	NaN	NaN	NaN	0.32778	-0.71541	0	NaN	0	NaN	D3ZT01_RAT	Cog2	COG2	Conserved oligomeric Golgi complex subunit 2 (Component of oligomeric Golgi complex 2)	6	9	2	2	2	1	5	5	NaN	NaN	NaN	NaN	7	9	2	2	2	1	6	6	NaN	NaN	NaN	NaN	D3ZT01	D3ZT01
24.6607	24.9718	23.8865	23.3333	23.1254	19.8045	24.5687	24.4774	20.5477	19.1651	19.1598	18.7177	0.469892	-1.2191	3.93678	-4.81551	1.64348	-3.5964	Q5XHZ8_RAT	Cog3	COG3	Conserved oligomeric Golgi complex subunit 3 (Component of oligomeric Golgi complex 3)	20	20	10	11	7	6	15	17	2	1	1	1	20	21	13	13	8	6	18	20	2	2	1	1	Q5XHZ8	Q5XHZ8	FUNCTION: Involved in ER-Golgi transport. {ECO:0000256|ARBA:ARBA00002090}.
27.7385	27.7432	26.1844	26.8061	28.7798	28.9725	27.3218	27.586	NaN	NaN	NaN	NaN	0.947173	1.04699	0	NaN	0	NaN	D3ZZM3_RAT	Cog4	COG4	Conserved oligomeric Golgi complex subunit 4 (Component of oligomeric Golgi complex 4)	8	7	1	2	3	2	7	8	NaN	NaN	NaN	NaN	10	8	2	2	3	2	8	9	NaN	NaN	NaN	NaN	D3ZZM3	D3ZZM3
25.1811	25.0651	24.3558	24.3702	23.7042	23.57	25.3282	25.2446	NaN	NaN	NaN	NaN	0.21335	-0.281312	0	NaN	0	NaN	A0A0G2K9P5_RAT	Cog5	COG5	Conserved oligomeric Golgi complex subunit 5	13	13	10	8	6	7	18	13	NaN	NaN	NaN	NaN	16	15	12	12	6	9	23	20	NaN	NaN	NaN	NaN	A0A0G2K9P5	A0A0G2K9P5
24.6236	25.0183	23.7761	22.3635	22.2761	22.4928	24.7465	24.6338	NaN	NaN	NaN	NaN	0.17884	-0.408055	0	NaN	0	NaN	COG6_RAT	Cog6	COG6	Conserved oligomeric Golgi complex subunit 6 (COG complex subunit 6) (Component of oligomeric Golgi complex 6)	9	12	8	2	3	2	12	14	NaN	NaN	NaN	NaN	11	13	10	4	3	2	14	17	NaN	NaN	NaN	NaN	Q68FP9	Q68FP9	FUNCTION: Required for normal Golgi function. {ECO:0000250}.
25.166	25.1793	24.1678	23.9957	23.3135	23.6927	24.5737	24.8233	NaN	NaN	NaN	NaN	0.504963	-0.52636	0	NaN	0	NaN	COG7_RAT	Cog7	COG7	Conserved oligomeric Golgi complex subunit 7 (COG complex subunit 7) (Component of oligomeric Golgi complex 7)	17	16	11	8	6	5	13	16	NaN	NaN	NaN	NaN	20	19	16	9	6	8	18	20	NaN	NaN	NaN	NaN	Q3T1G7	Q3T1G7	FUNCTION: Required for normal Golgi function. {ECO:0000250|UniProtKB:P83436}.
23.1839	23.4324	22.5493	22.6559	22.3962	22.6235	23.4934	23.933	NaN	NaN	NaN	NaN	0.14141	0.156148	0	NaN	0	NaN	A6IYY7_RAT	Cog8	COG8	Conserved oligomeric Golgi complex subunit 8 (COG complex subunit 8) (Component of oligomeric Golgi complex 8)	6	5	4	1	2	1	6	5	NaN	NaN	NaN	NaN	7	5	4	0	2	1	5	5	NaN	NaN	NaN	NaN	B5DF86	B5DF86
NaN	NaN	NaN	NaN	NaN	NaN	NaN	NaN	22.7882	23.0206	22.5502	22.3987	NaN	0	0	NaN	0	NaN	D3ZLN7_RAT	Commd2	COMMD2	COMM domain containing 2	NaN	NaN	NaN	NaN	NaN	NaN	NaN	NaN	2	3	2	2	NaN	NaN	NaN	NaN	NaN	NaN	NaN	NaN	3	5	3	2	D3ZLN7	D3ZLN7
NaN	NaN	NaN	NaN	22.3704	22.0422	22.6627	23.3305	24.1218	23.5055	23.3069	22.8694	0	NaN	0	NaN	1.18298	0.849459	COMD3_RAT	Commd3	COMMD3	COMM domain-containing protein 3	NaN	NaN	NaN	NaN	1	1	2	2	4	3	2	2	NaN	NaN	NaN	NaN	1	0	1	3	5	3	2	2	Q6P9U3	Q6P9U3	FUNCTION: May modulate activity of cullin-RING E3 ubiquitin ligase (CRL) complexes. May down-regulate activation of NF-kappa-B. Modulates Na(+) transport in epithelial cells by regulation of apical cell surface expression of amiloride-sensitive sodium channel (ENaC) subunits. {ECO:0000250|UniProtKB:Q9UBI1}.
NaN	NaN	NaN	NaN	21.3124	21.8185	23.4449	23.481	NaN	NaN	NaN	NaN	0	NaN	NaN	0	0	NaN	COMT_RAT	Comt	COMT	Catechol O-methyltransferase (EC 2.1.1.6)	NaN	NaN	NaN	NaN	1	2	3	3	NaN	NaN	NaN	NaN	NaN	NaN	NaN	NaN	1	2	2	3	NaN	NaN	NaN	NaN	P22734	P22734	FUNCTION: Catalyzes the O-methylation, and thereby the inactivation, of catecholamine neurotransmitters and catechol hormones. Also shortens the biological half-lives of certain neuroactive drugs, like L-DOPA, alpha-methyl DOPA and isoproterenol. {ECO:0000269|PubMed:12237326, ECO:0000269|PubMed:16618795}.
22.6977	23.0729	21.9288	19.6535	22.2801	20.2288	22.3381	22.1409	22.467	22.7996	22.6288	21.5445	0.0342523	-0.0912395	0.262739	0.521754	0.47992	0.612994	D3ZM21_RAT	Comtd1	COMTD1	Catechol-O-methyltransferase domain containing 1	3	2	1	1	1	0	3	2	3	1	1	1	4	2	0	1	0	0	4	2	3	1	1	1	D3ZM21	D3ZM21
27.1318	27.0522	27.0352	27.0301	26.7873	26.1252	28.1935	28.1803	25.5377	25.9007	25.3102	25.4015	0.197491	0.25926	4.59836	-1.52481	1.80847	-1.78407	A0A8I5ZNF1_RAT	Copa	COPA	Coatomer subunit alpha	59	60	62	60	55	57	76	77	45	47	38	34	89	86	92	81	80	79	120	124	59	60	47	44	A0A8I5ZNF1	A0A8I5ZNF1	FUNCTION: The coatomer is a cytosolic protein complex that binds to dilysine motifs and reversibly associates with Golgi non-clathrin-coated vesicles, which further mediate biosynthetic protein transport from the ER, via the Golgi up to the trans Golgi network. Coatomer complex is required for budding from Golgi membranes, and is essential for the retrograde Golgi-to-ER transport of dilysine-tagg…
27.1726	27.3709	27.1472	27.0802	26.7969	26.7781	28.1723	28.1873	26.3811	26.2589	25.7791	25.7649	0.299819	0.2909	3.25966	-1.14671	1.7971	-1.43761	COPB_RAT	Copb1	COPB1	Coatomer subunit beta (Beta-coat protein) (Beta-COP)	29	32	32	30	29	30	38	45	25	24	18	21	43	46	53	43	42	39	66	71	39	34	19	27	P23514	P23514	FUNCTION: The coatomer is a cytosolic protein complex that binds to dilysine motifs and reversibly associates with Golgi non-clathrin-coated vesicles, which further mediate biosynthetic protein transport from the ER, via the Golgi up to the trans Golgi network. Coatomer complex is required for budding from Golgi membranes, and is essential for the retrograde Golgi-to-ER transport of dilysine-tagg…
25.3265	25.4108	25.1924	25.2923	24.9358	24.8611	26.5624	26.5858	23.8554	23.768	22.6892	22.5297	0.387591	0.430747	2.99757	-2.09492	2.26089	-2.52567	COPB2_RAT	Copb2	COPB2	Coatomer subunit beta' (Beta'-coat protein) (Beta'-COP) (p102)	23	28	21	27	23	21	35	38	14	13	6	8	27	35	27	30	22	24	42	48	16	18	6	8	O35142	O35142	FUNCTION: The coatomer is a cytosolic protein complex that binds to dilysine motifs and reversibly associates with Golgi non-clathrin-coated vesicles, which further mediate biosynthetic protein transport from the ER, via the Golgi up to the trans Golgi network. Coatomer complex is required for budding from Golgi membranes, and is essential for the retrograde Golgi-to-ER transport of dilysine-tagg…
25.7479	25.8257	25.768	25.7552	25.4034	25.3975	26.9188	26.8238	24.307	24.8941	24.384	23.815	0.368726	0.361685	3.1741	-1.42418	2.01075	-1.78586	A0A8I6A9R8_RAT	Cope	COPE	Coatomer subunit epsilon	12	12	14	12	11	12	16	14	9	10	8	11	27	24	27	22	22	22	33	30	14	14	9	17	A0A8I6A9R8	A0A8I6A9R8	FUNCTION: The coatomer is a cytosolic protein complex that binds to dilysine motifs and reversibly associates with Golgi non-clathrin-coated vesicles, which further mediate biosynthetic protein transport from the ER, via the Golgi up to the trans Golgi network. The coatomer complex is required for budding from Golgi membranes, and is essential for the retrograde Golgi-to-ER transport of dilysine-…
27.2166	27.1358	26.0331	26.4777	26.3149	26.3133	27.3012	27.2042	26.4579	26.4458	26.083	26.1309	0.0612455	0.0675964	0.711633	-0.436393	0.878253	-0.503989	COPG1_RAT	Copg1	COPG1	Coatomer subunit gamma-1 (Gamma-1-coat protein) (Gamma-1-COP)	36	33	22	26	22	19	35	34	27	31	25	24	46	38	27	30	25	21	55	48	33	35	30	29	Q4AEF8	Q4AEF8	FUNCTION: The coatomer is a cytosolic protein complex that binds to dilysine motifs and reversibly associates with Golgi non-clathrin-coated vesicles, which further mediate biosynthetic protein transport from the ER, via the Golgi up to the trans Golgi network. Coatomer complex is required for budding from Golgi membranes, and is essential for the retrograde Golgi-to-ER transport of dilysine-tagg…
24.5186	24.4888	23.8809	23.4485	23.4275	23.3934	24.9246	24.8099	24.4163	24.3031	24.0827	23.8792	0.0383381	0.054647	0.11242	0.0861487	0.0245794	0.0315018	COPG2_RAT	Copg2	COPG2	Coatomer subunit gamma-2 (Gamma-2-coat protein) (Gamma-2-COP)	19	20	14	11	10	10	23	20	18	20	14	17	19	24	12	9	9	7	29	24	22	22	14	15	D4ABY2	D4ABY2	FUNCTION: The coatomer is a cytosolic protein complex that binds to dilysine motifs and reversibly associates with Golgi non-clathrin-coated vesicles, which further mediate biosynthetic protein transport from the ER, via the Golgi up to the trans Golgi network. Coatomer complex is required for budding from Golgi membranes, and is essential for the retrograde Golgi-to-ER transport of dilysine-tagg…
23.3772	22.0472	22.1726	20.2272	23.0282	23.3633	24.051	24.3754	23.89	24.2084	23.0775	21.9786	1.29164	1.74848	0.81116	1.33263	0.297453	-0.415856	CSN2_RAT	Cops2	COPS2	COP9 signalosome complex subunit 2 (SGN2) (Signalosome subunit 2) (Alien homolog) (JAB1-containing signalosome subunit 2) (Thyroid receptor-interacting protein 15) (TR-interacting protein 15) (TRIP-15)	4	1	2	1	3	4	5	6	7	6	4	3	4	1	2	1	2	4	7	7	8	6	4	3	P61203	P61203	FUNCTION: Essential component of the COP9 signalosome complex (CSN), a complex involved in various cellular and developmental processes. The CSN complex is an essential regulator of the ubiquitin (Ubl) conjugation pathway by mediating the deneddylation of the cullin subunits of SCF-type E3 ligase complexes, leading to decrease the Ubl ligase activity of SCF-type complexes such as SCF, CSA or DDB2…
NaN	NaN	NaN	NaN	20.17	21.3238	24.3334	23.8662	23.621	24.3958	22.5059	21.461	0	NaN	0	NaN	0.188985	0.572573	CSN4_RAT	Cops4	COPS4	COP9 signalosome complex subunit 4 (SGN4) (Signalosome subunit 4) (JAB1-containing signalosome subunit 4)	NaN	NaN	NaN	NaN	1	1	9	6	6	6	2	1	NaN	NaN	NaN	NaN	1	1	8	7	7	8	2	1	Q68FS2	Q68FS2	FUNCTION: Component of the COP9 signalosome complex (CSN), a complex involved in various cellular and developmental processes (By similarity). The CSN complex is an essential regulator of the ubiquitin (Ubl) conjugation pathway by mediating the deneddylation of the cullin subunits of SCF-type E3 ligase complexes, leading to decrease the Ubl ligase activity of SCF-type complexes such as SCF, CSA o…
NaN	NaN	NaN	NaN	NaN	NaN	NaN	NaN	22.8031	22.5983	21.9642	21.4575	NaN	0	0	NaN	0	NaN	F7EUU4_RAT	Cops5	COPS5	COP9 signalosome subunit 5	NaN	NaN	NaN	NaN	NaN	NaN	NaN	NaN	2	1	1	1	NaN	NaN	NaN	NaN	NaN	NaN	NaN	NaN	2	1	1	1	F7EUU4	F7EUU4
24.5182	24.7961	24.9865	24.947	24.3803	24.6131	26.1124	26.0572	NaN	NaN	NaN	NaN	0.455199	0.478788	0	NaN	0	NaN	A0A8I6GK73_RAT	Copz1	COPZ1	Coatomer subunit zeta	5	5	5	5	4	5	5	5	NaN	NaN	NaN	NaN	5	6	5	8	5	5	8	9	NaN	NaN	NaN	NaN	A0A8I6GK73	A0A8I6GK73	FUNCTION: The zeta subunit may be involved in regulating the coat assembly and, hence, the rate of biosynthetic protein transport due to its association-dissociation properties with the coatomer complex. {ECO:0000256|RuleBase:RU366053}.
22.2398	21.294	22.3738	22.8353	23.1694	23.372	23.7763	23.3403	23.7295	23.3033	22.0872	20.4036	1.90788	1.22875	0.0871679	0.195176	0.656134	-1.03358	COR1A_RAT	Coro1a	CORO1A	Coronin-1A (Coronin-like protein A) (Clipin-A) (Tryptophan aspartate-containing coat protein) (TACO)	2	0	2	2	2	3	4	3	3	4	1	0	1	0	2	2	1	3	3	3	5	5	1	0	Q91ZN1	Q91ZN1	FUNCTION: May be a crucial component of the cytoskeleton of highly motile cells, functioning both in the invagination of large pieces of plasma membrane, as well as in forming protrusions of the plasma membrane involved in cell locomotion. {ECO:0000250}.
24.1836	23.6132	26.7899	26.5963	26.7752	26.6344	25.9373	25.9156	26.2457	26.3317	24.7115	24.7229	0.562441	1.01984	0.0799837	0.20717	0.794928	-0.812665	A0A8I6ANC4_RAT	Coro1c	CORO1C	Coronin	9	8	16	15	16	14	11	12	14	14	10	11	9	8	19	18	19	20	16	13	21	18	10	12	A0A8I6ANC4	A0A8I6ANC4
NaN	NaN	NaN	NaN	22.864	22.9414	22.7066	23.1246	NaN	NaN	NaN	NaN	0	NaN	NaN	0	0	NaN	A0A0G2QC56_RAT	Coro2a	CORO2A	Coronin	NaN	NaN	NaN	NaN	4	3	4	3	NaN	NaN	NaN	NaN	NaN	NaN	NaN	NaN	4	3	4	4	NaN	NaN	NaN	NaN	A0A0G2QC56	A0A0G2QC56
23.6171	23.621	25.0639	25.389	25.2882	25.3853	25.161	25.0477	24.9387	24.9579	19.8784	23.871	0.842625	0.797837	0.333653	-1.01124	0.7338	-1.80908	F1LMV9_RAT	Coro2b	CORO2B	Coronin	5	5	10	12	11	12	12	13	9	12	2	5	4	4	12	13	14	12	10	10	9	11	2	6	F1LMV9	F1LMV9
NaN	NaN	NaN	NaN	19.0789	20.5158	20.5487	20.3447	NaN	NaN	NaN	NaN	0	NaN	NaN	0	0	NaN	COTL1_RAT	Cotl1	COTL1	Coactosin-like protein	NaN	NaN	NaN	NaN	1	0	2	2	NaN	NaN	NaN	NaN	NaN	NaN	NaN	NaN	1	0	2	2	NaN	NaN	NaN	NaN	B0BNA5	B0BNA5	FUNCTION: Binds to F-actin in a calcium-independent manner. Has no direct effect on actin depolymerization. Acts as a chaperone for ALOX5 (5LO), influencing both its stability and activity in leukotrienes synthesis (By similarity). {ECO:0000250}.
24.8471	25.1769	23.6456	24.4526	NaN	NaN	NaN	NaN	NaN	NaN	NaN	NaN	0	NaN	0	NaN	NaN	0	COX41_RAT	Cox4i1	COX4I1	Cytochrome c oxidase subunit 4 isoform 1, mitochondrial (Cytochrome c oxidase polypeptide IV) (Cytochrome c oxidase subunit IV isoform 1) (COX IV-1)	3	4	2	4	NaN	NaN	NaN	NaN	NaN	NaN	NaN	NaN	4	4	4	5	NaN	NaN	NaN	NaN	NaN	NaN	NaN	NaN	P10888	P10888	FUNCTION: Component of the cytochrome c oxidase, the last enzyme in the mitochondrial electron transport chain which drives oxidative phosphorylation. The respiratory chain contains 3 multisubunit complexes succinate dehydrogenase (complex II, CII), ubiquinol-cytochrome c oxidoreductase (cytochrome b-c1 complex, complex III, CIII) and cytochrome c oxidase (complex IV, CIV), that cooperate to tran…
26.867	26.8799	28.1545	28.1378	28.5489	28.558	29.759	29.7583	25.683	25.5698	24.2809	24.1906	1.75963	1.64623	2.49226	-2.57873	3.67359	-4.22496	CBPD_RAT	Cpd	CPD	Carboxypeptidase D (EC 3.4.17.22) (Metallocarboxypeptidase D) (gp180)	31	33	44	48	48	50	59	59	23	23	15	13	43	51	77	89	93	94	130	132	28	25	18	16	Q9JHW1	Q9JHW1
23.82	23.9684	23.7147	23.8465	24.0313	23.9614	25.4463	25.4819	24.8098	25.044	24.0534	24.6844	1.08826	0.892796	2.00506	0.810496	0.0615575	-0.0822997	D3ZHK8_RAT	Cpeb2	CPEB2	Cytoplasmic polyadenylation element binding protein 2	6	8	3	5	7	7	8	10	9	11	5	4	3	4	2	3	6	4	4	8	5	5	4	2	D3ZHK8	D3ZHK8
25.1885	25.3135	24.3246	24.441	24.8336	25.0266	26.0132	25.6901	25.9648	25.8488	25.3795	25.3042	0.752394	0.573966	1.43168	0.807406	0.304059	0.23344	A0A0G2K3Y6_RAT	Cpeb4	CPEB4	Cytoplasmic polyadenylation element binding protein 4	13	13	7	7	9	10	15	12	15	15	13	10	12	14	9	10	11	15	17	12	21	20	15	11	A0A0G2K3Y6	A0A0G2K3Y6
NaN	NaN	NaN	NaN	22.72	22.3224	22.2823	22.9669	NaN	NaN	NaN	NaN	0	NaN	NaN	0	0	NaN	A0A8I6GKR1_RAT	Cpne4	CPNE4	Copine 4	NaN	NaN	NaN	NaN	1	1	2	2	NaN	NaN	NaN	NaN	NaN	NaN	NaN	NaN	1	1	2	2	NaN	NaN	NaN	NaN	A0A8I6GKR1	A0A8I6GKR1
NaN	NaN	NaN	NaN	20.4247	20.5726	23.018	25.4976	NaN	NaN	NaN	NaN	0	NaN	NaN	0	0	NaN	D3ZPL1_RAT	Cpsf6	CPSF6	Cleavage and polyadenylation specificity factor subunit 6	NaN	NaN	NaN	NaN	1	1	4	6	NaN	NaN	NaN	NaN	NaN	NaN	NaN	NaN	1	1	4	6	NaN	NaN	NaN	NaN	D3ZPL1	D3ZPL1
NaN	NaN	NaN	NaN	20.7669	22.5248	24.6504	24.5956	NaN	NaN	NaN	NaN	0	NaN	NaN	0	0	NaN	CPT1C_RAT	Cpt1c	CPT1C	Palmitoyl thioesterase CPT1C (EC 3.1.2.22) (Carnitine O-palmitoyltransferase 1, brain isoform) (CPT1-B) (Carnitine O-palmitoyltransferase I, brain isoform) (CPTI-B) (Carnitine palmitoyltransferase 1C) (Carnitine palmitoyltransferase I) (CPT I-C)	NaN	NaN	NaN	NaN	0	1	5	4	NaN	NaN	NaN	NaN	NaN	NaN	NaN	NaN	0	1	4	5	NaN	NaN	NaN	NaN	F1LN46	F1LN46	FUNCTION: Palmitoyl thioesterase specifically expressed in the endoplasmic reticulum of neurons. Modulates the trafficking of the glutamate receptor, AMPAR, to plasma membrane through depalmitoylation of GRIA1 (By similarity). Also regulates AMPR trafficking through the regulation of SACM1L phosphatidylinositol-3-phosphatase activity by interaction in a malonyl-CoA dependent manner (By similarity…
21.626	21.0494	22.6504	21.6136	20.9891	22.5431	24.5189	23.9498	24.9502	25.5064	24.2246	22.9649	0.721487	1.26537	2.22932	2.67664	0.716099	1.41127	D4A5F4_RAT	Cracd	CRACD	Capping protein inhibiting regulator of actin dynamics	2	1	3	3	3	3	6	7	10	11	7	5	2	1	4	3	3	4	6	8	11	13	7	5	D4A5F4	D4A5F4
25.9528	25.9259	25.2499	25.2189	25.3161	25.7109	26.442	26.2967	26.5614	26.294	26.3519	26.2674	0.486826	0.354546	1.9695	0.781814	0.783804	0.427268	CRIP2_RAT	Crip2	CRIP2	Cysteine-rich protein 2 (CRP-2) (Protein ESP1)	7	7	7	6	5	7	9	8	9	8	8	8	8	8	8	8	6	9	9	8	13	11	12	9	P36201	P36201
28.5368	28.5215	27.8721	27.8788	27.9928	27.9709	28.7039	28.7421	28.8749	28.8445	28.4738	28.4577	0.20915	0.150124	1.08747	0.46043	0.605433	0.310306	DPYL1_RAT	Crmp1	CRMP1	Dihydropyrimidinase-related protein 1 (DRP-1) (Collapsin response mediator protein 1) (CRMP-1) (Inactive dihydropyrimidinase)	33	31	28	29	28	28	31	30	31	31	32	30	68	68	62	52	60	68	74	76	77	84	70	78	Q62950	Q62950	FUNCTION: Necessary for signaling by class 3 semaphorins and subsequent remodeling of the cytoskeleton (By similarity). Plays a role in axon guidance (By similarity). During the axon guidance process, acts downstream of SEMA3A to promote FLNA dissociation from F-actin which results in the rearrangement of the actin cytoskeleton and the collapse of the growth cone (By similarity). Involved in inva…
24.2447	24.9055	22.5445	22.358	24.4502	24.321	25.5981	25.0531	25.5653	25.67	25.2241	25.3052	0.993944	1.34242	1.63274	1.92796	0.957217	0.585549	Q5XI39_RAT	Cryzl1	CRYZL1	Crystallin zeta like 1 (Crystallin, zeta (Quinone reductase)-like 1)	4	6	1	1	4	3	8	4	7	7	7	6	3	6	1	1	5	3	9	4	8	7	8	7	Q5XI39	Q5XI39
24.5174	24.5104	24.2671	24.2866	25.0547	25.0587	25.8597	25.9731	25.6448	25.6368	25.0168	24.9645	2.2553	1.09116	2.43241	0.920349	0.218941	-0.170807	CSDE1_RAT	Csde1	CSDE1	Cold shock domain-containing protein E1 (Protein UNR)	13	15	9	9	16	15	23	27	25	22	17	16	14	17	10	10	18	20	26	30	26	24	19	18	P18395	P18395	FUNCTION: RNA-binding protein involved in translationally coupled mRNA turnover. Implicated with other RNA-binding proteins in the cytoplasmic deadenylation/translational and decay interplay of the FOS mRNA mediated by the major coding-region determinant of instability (mCRD) domain. Required for efficient formation of stress granules. {ECO:0000250|UniProtKB:O75534}.
NaN	NaN	NaN	NaN	29.3703	29.9772	30.2151	30.1782	29.0331	30.5271	29.5229	29.3474	0	NaN	0	NaN	0.37808	-0.327559	D3ZPR0_RAT	Cse1l	CSE1L	Exportin-2 (Chromosome segregation 1-like protein) (Importin-alpha re-exporter)	NaN	NaN	NaN	NaN	4	4	8	6	8	9	6	6	NaN	NaN	NaN	NaN	6	4	8	6	11	12	6	5	D3ZPR0	D3ZPR0
23.3038	23.1993	22.7765	23.2938	23.0043	23.4606	24.0563	23.8458	24.1568	24.1781	23.3348	23.4424	0.857586	0.448444	1.3089	0.634687	0.232364	0.186243	KC1A_RAT	Csnk1a1	CSNK1A1	Casein kinase I isoform alpha (CKI-alpha) (EC 2.7.11.1) (CK1)	7	7	5	6	6	7	6	5	9	7	7	8	9	7	6	6	8	8	8	7	12	8	8	11	P97633	P97633	FUNCTION: Casein kinases are operationally defined by their preferential utilization of acidic proteins such as caseins as substrates (By similarity). Can phosphorylate a large number of proteins (By similarity). Participates in Wnt signaling (PubMed:11955436). Phosphorylates CTNNB1 at 'Ser-45' (By similarity). May phosphorylate PER1 and PER2 (By similarity). May play a role in segregating chromo…
23.2051	24.7342	24.8178	24.8028	25.1455	25.2173	25.8012	25.7557	26.0844	25.7182	25.0173	25.0439	1.34702	1.08996	1.19479	1.07599	0.015028	-0.0139713	Q9JJ76_RAT	Csnk1e	CSNK1E	non-specific serine/threonine protein kinase (EC 2.7.11.1)	7	8	6	8	7	11	11	11	12	10	10	7	12	9	10	11	11	14	17	14	17	12	15	15	Q9JJ76	Q9JJ76
22.7167	23.0564	22.2303	20.514	NaN	NaN	NaN	NaN	23.7185	23.4302	22.3659	23.0411	0	NaN	0.786604	1.00955	0	NaN	KC1G1_RAT	Csnk1g1	CSNK1G1	Casein kinase I isoform gamma-1 (CKI-gamma 1) (EC 2.7.11.1)	1	1	1	0	NaN	NaN	NaN	NaN	5	4	2	2	1	1	1	0	NaN	NaN	NaN	NaN	5	4	2	2	Q62761;Q62762	Q62761	FUNCTION: Serine/threonine-protein kinase. Casein kinases are operationally defined by their preferential utilization of acidic proteins such as caseins as substrates. It can phosphorylate a large number of proteins. Participates in Wnt signaling. Regulates fast synaptic transmission mediated by glutamate. Phosphorylates CLSPN (By similarity). {ECO:0000250}.
24.4488	24.9288	24.8208	25.0335	25.3862	25.335	26.6622	26.7434	25.7084	25.4474	25.1025	24.8272	1.61792	1.22373	1.03581	0.463372	0.886424	-0.76036	CSK21_RAT	Csnk2a1	CSNK2A1	Casein kinase II subunit alpha (CK II alpha) (EC 2.7.11.1)	3	6	4	7	7	5	11	10	8	7	6	5	3	7	6	10	10	8	16	14	13	10	7	7	P19139	P19139	FUNCTION: Catalytic subunit of a constitutively active serine/threonine-protein kinase complex that phosphorylates a large number of substrates containing acidic residues C-terminal to the phosphorylated serine or threonine (By similarity). Regulates numerous cellular processes, such as cell cycle progression, apoptosis and transcription, as well as viral infection (By similarity). May act as a r…
21.9855	21.2438	23.2818	23.0792	23.3441	23.329	25.0001	24.6303	23.0767	22.4665	22.4176	22.8462	1.39042	1.67828	0.245585	0.304158	1.60809	-1.37412	F7FH41_RAT	Csnk2a2	CSNK2A2	Casein kinase 2 alpha 2	3	1	4	3	5	7	10	9	5	2	2	2	2	1	6	3	6	7	10	9	5	2	2	2	F7FH41	F7FH41
23.3265	23.692	24.4957	24.1348	24.5071	24.5754	25.3286	25.5194	23.4534	22.3442	23.6526	23.5225	1.59071	1.07035	0.848086	-0.669065	2.32797	-1.73942	CSK2B_RAT	Csnk2b	CSNK2B	Casein kinase II subunit beta (CK II beta) (Phosvitin)	1	1	1	1	2	2	4	5	1	0	1	1	1	1	1	1	3	2	4	5	2	0	1	2	P67874	P67874	FUNCTION: Regulatory subunit of casein kinase II/CK2. As part of the kinase complex regulates the basal catalytic activity of the alpha subunit a constitutively active serine/threonine-protein kinase that phosphorylates a large number of substrates containing acidic residues C-terminal to the phosphorylated serine or threonine (PubMed:16818610). Participates in Wnt signaling (By similarity). {ECO…
NaN	NaN	NaN	NaN	19.4978	18.9895	19.6668	19.7882	NaN	NaN	NaN	NaN	0	NaN	NaN	0	0	NaN	CSTP1_RAT	Cstpp1	CSTPP1	Centriolar satellite-associated tubulin polyglutamylase complex regulator 1	NaN	NaN	NaN	NaN	1	0	1	1	NaN	NaN	NaN	NaN	NaN	NaN	NaN	NaN	1	0	1	1	NaN	NaN	NaN	NaN	Q5M9F0	Q5M9F0	FUNCTION: Regulator of the tubulin polyglutamylase complex (TPGC) that controls cytoskeletal organization, nuclear shape, and cilium disassembly by balancing microtubule and actin assembly. Regulates the assembly and stability of the TPGC and thereby modulates polyglutamylation of the microtubule, which antagonizes MAP4 binding. {ECO:0000250|UniProtKB:Q9H6J7}.
23.9407	24.037	23.4761	22.3704	23.3362	23.7787	23.4668	24.0647	24.4273	23.9613	23.4744	23.4715	0.194896	0.205525	0.36746	0.377575	0.2494	0.17205	CTBP1_RAT	Ctbp1	CTBP1	C-terminal-binding protein 1 (CtBP1) (EC 1.1.1.-) (50 kDa BFA-dependent ADP-ribosylation substrate) (BARS-50) (C-terminal-binding protein 3) (CtBP3)	5	4	3	1	2	3	3	3	5	2	2	2	7	5	3	1	2	3	3	3	6	3	3	3	Q9Z2F5	Q9Z2F5	FUNCTION: Corepressor targeting diverse transcription regulators such as GLIS2 or BCL6. Has dehydrogenase activity. Involved in controlling the equilibrium between tubular and stacked structures in the Golgi complex. Functions in brown adipose tissue (BAT) differentiation. {ECO:0000269|PubMed:10364211, ECO:0000269|PubMed:12805226, ECO:0000269|PubMed:7624370}.
21.1828	21.2166	20.5975	20.4563	NaN	NaN	NaN	NaN	21.2059	21.0971	20.9446	21.4544	0	NaN	0.672395	0.31216	0	NaN	D4A261_RAT	Ctc1	CTC1	CST complex subunit CTC1	1	2	1	1	NaN	NaN	NaN	NaN	2	1	1	0	1	3	1	1	NaN	NaN	NaN	NaN	2	1	1	0	D4A261	D4A261
20.6828	22.2236	21.7146	21.6496	24.0543	24.2701	25.7915	25.6575	24.2271	24.5563	22.5141	17.2208	3.04119	3.37574	0.121543	0.561929	0.795333	-2.81381	D3ZD47_RAT	Ctif	CTIF	CBP80/20-dependent translation initiation factor	2	5	2	4	8	7	14	14	8	7	4	3	2	5	2	4	8	7	19	16	10	9	4	3	D3ZD47	D3ZD47
25.0079	24.9307	25.8849	25.6269	25.8217	26.1069	26.7149	26.7229	26.7651	26.8833	26.0719	25.6239	1.62812	0.979006	1.37599	0.97347	0.004961	-0.00553656	A0A0G2JYF7_RAT	Ctnna2	CTNNA2	Catenin alpha-2 (Alpha N-catenin)	17	18	26	23	30	25	29	33	35	35	27	25	19	21	33	30	33	31	40	45	44	47	37	37	A0A0G2JYF7	A0A0G2JYF7
24.5398	25.5082	25.869	25.7723	26.0594	26.0313	26.9819	26.893	26.621	26.7028	25.921	25.7956	1.43771	1.06903	1.14487	0.837748	0.27447	-0.231279	CTNB1_RAT	Ctnnb1	CTNNB1	Catenin beta-1 (Beta-catenin)	14	16	16	19	19	19	29	32	27	29	20	17	19	19	18	22	21	22	38	42	31	36	27	19	Q9WU82	Q9WU82	FUNCTION: Key downstream component of the canonical Wnt signaling pathway (By similarity). In the absence of Wnt, forms a complex with AXIN1, AXIN2, APC, CSNK1A1 and GSK3B that promotes phosphorylation on N-terminal Ser and Thr residues and ubiquitination of CTNNB1 via BTRC and its subsequent degradation by the proteasome. In the presence of Wnt ligand, CTNNB1 is not ubiquitinated and accumulates…
24.0171	24.1217	24.8225	24.6376	25.1859	25.0236	25.8379	25.6903	26.0756	26.0114	25.1871	25.0599	2.01733	1.0347	1.93134	1.18377	0.17499	0.149066	A0A0G2JXM1_RAT	Ctnnd1	CTNND1	Catenin delta 1	13	10	19	16	20	17	29	26	26	26	18	17	15	9	25	20	20	22	30	28	30	33	21	19	A0A0G2JXM1	A0A0G2JXM1
23.5998	24.5935	24.3655	25.1942	25.4337	25.2853	26.8351	26.3207	26.4619	26.2173	25.2321	25.4697	1.67341	1.53046	1.72317	1.40703	0.0957775	-0.123431	CTND2_RAT	Ctnnd2	CTNND2	Catenin delta-2	2	3	3	4	5	5	9	7	5	6	4	4	2	4	4	6	7	6	10	8	4	6	3	4	O35116	O35116	FUNCTION: Has a critical role in neuronal development, particularly in the formation and/or maintenance of dendritic spines and synapses (PubMed:25807484). Involved in the regulation of canonical Wnt signaling (By similarity). It probably acts on beta-catenin turnover, facilitating beta-catenin interaction with GSK3B, phosphorylation, ubiquitination and degradation (PubMed:20623542). May be invol…
NaN	NaN	NaN	NaN	NaN	NaN	NaN	NaN	22.2182	22.5818	19.3037	20.3856	NaN	0	0	NaN	0	NaN	PYRG2_RAT	Ctps2	CTPS2	CTP synthase 2 (EC 6.3.4.2) (CTP synthetase 2) (UTP--ammonia ligase 2)	NaN	NaN	NaN	NaN	NaN	NaN	NaN	NaN	4	4	0	1	NaN	NaN	NaN	NaN	NaN	NaN	NaN	NaN	4	5	0	1	Q5U2N0	Q5U2N0	FUNCTION: Catalyzes the ATP-dependent amination of UTP to CTP with either L-glutamine or ammonia as the source of nitrogen. Constitutes the rate-limiting enzyme in the synthesis of cytosine nucleotides (By similarity). {ECO:0000250}.
24.201	24.925	23.3019	23.6728	23.6605	23.0833	24.1806	24.6725	21.909	22.9862	23.8086	23.8797	0.0936933	-0.12595	0.745764	-0.879276	0.626626	-0.753326	CATD_RAT	Ctsd	CTSD	Cathepsin D (EC 3.4.23.5) [Cleaved into: Cathepsin D 12 kDa light chain; Cathepsin D 9 kDa light chain; Cathepsin D 34 kDa heavy chain; Cathepsin D 30 kDa heavy chain]	2	4	2	2	2	1	3	4	1	1	1	1	2	4	2	2	4	2	3	5	1	1	1	1	P24268	P24268	FUNCTION: Acid protease active in intracellular protein breakdown. Plays a role in APP processing following cleavage and activation by ADAM30 which leads to APP degradation. {ECO:0000250|UniProtKB:P07339}.
24.9272	25.023	20.5662	23.8061	25.7307	25.8167	26.503	26.5841	26.9215	26.9015	25.8451	25.8465	1.28446	2.57798	1.37631	2.79804	0.233672	0.220056	SRC8_RAT	Cttn	CTTN	Src substrate cortactin	6	5	0	2	6	6	10	11	12	10	7	8	5	5	0	2	7	7	11	12	12	10	10	8	Q66HL2	Q66HL2	FUNCTION: Contributes to the organization of the actin cytoskeleton and cell shape (PubMed:18768925). Plays a role in the formation of lamellipodia and in cell migration (PubMed:18768925). Plays a role in the regulation of neuron morphology, axon growth and formation of neuronal growth cones (PubMed:21210813). Through its interaction with CTTNBP2, involved in the regulation of neuronal spine dens…
NaN	NaN	NaN	NaN	21.3733	21.3617	23.6292	21.7024	24.1794	24.3461	23.2411	21.6824	0	NaN	0	NaN	0.821746	1.34561	A0A8I5Y0H0_RAT	Cul1	CUL1	Cullin 1	NaN	NaN	NaN	NaN	1	1	6	2	7	5	3	4	NaN	NaN	NaN	NaN	1	0	6	2	7	6	5	4	A0A8I5Y0H0	A0A8I5Y0H0
24.0069	24.049	22.2414	23.0485	23.2617	23.2714	24.0461	23.9208	24.3144	24.4609	24.2362	23.8615	0.244486	0.28852	1.00864	0.881775	1.28878	0.593256	A0A8I6G8I6_RAT	Cul2	CUL2	Cullin 2	9	8	2	3	3	3	9	7	7	8	7	8	11	10	2	4	3	4	9	9	8	8	8	8	A0A8I6G8I6	A0A8I6G8I6
21.4631	22.4009	20.3534	21.6186	23.0068	22.2248	23.5051	24.5561	24.1229	23.6913	22.7568	21.9628	1.55734	1.86419	1.39689	1.67446	0.101467	-0.189735	CUL3_RAT	Cul3	CUL3	Cullin-3	1	2	1	1	3	1	5	6	8	4	3	2	2	2	1	1	3	1	4	6	9	4	4	2	B5DF89	B5DF89	FUNCTION: Core component of multiple cullin-RING-based BCR (BTB-CUL3-RBX1) E3 ubiquitin-protein ligase complexes which mediate the ubiquitination and subsequent proteasomal degradation of target proteins. BCR complexes and ARIH1 collaborate in tandem to mediate ubiquitination of target proteins. As a scaffold protein may contribute to catalysis through positioning of the substrate and the ubiquit…
NaN	NaN	NaN	NaN	20.4402	22.0361	24.0315	22.7534	25.1655	25.0831	24.6307	24.6279	0	NaN	0	NaN	1.81658	2.56151	CUL5_RAT	Cul5	CUL5	Cullin-5 (CUL-5) (Vasopressin-activated calcium-mobilizing receptor 1) (VACM-1)	NaN	NaN	NaN	NaN	0	1	3	3	8	7	5	5	NaN	NaN	NaN	NaN	0	1	3	3	10	8	6	5	Q9JJ31	Q9JJ31	FUNCTION: Core component of multiple SCF-like ECS (Elongin-Cullin 2/5-SOCS-box protein) E3 ubiquitin-protein ligase complexes, which mediate the ubiquitination and subsequent proteasomal degradation of target proteins. As a scaffold protein may contribute to catalysis through positioning of the substrate and the ubiquitin-conjugating enzyme. The functional specificity of the E3 ubiquitin-protein …
19.8136	20.7493	20.5134	19.884	20.9172	19.9183	21.6587	21.2505	20.3592	20.5884	19.8918	19.707	0.788035	0.696122	0.125753	-0.103473	0.965964	-0.799595	CUL7_RAT	Cul7	CUL7	Cullin-7 (CUL-7)	1	1	1	1	0	1	3	3	2	3	1	1	1	1	1	1	0	1	5	4	2	4	1	1	D3ZEF4	D3ZEF4	FUNCTION: Core component of the 3M and Cul7-RING(FBXW8) complexes, which mediates the ubiquitination of target proteins. Core component of the 3M complex, a complex required to regulate microtubule dynamics and genome integrity. It is unclear how the 3M complex regulates microtubules, it could act by controlling the level of a microtubule stabilizer. Interaction with CUL9 is required to inhibit C…
NaN	NaN	NaN	NaN	20.5107	19.7441	21.7524	20.4887	23.3576	23.706	21.3143	21.5357	0	NaN	0	NaN	1.3323	1.85442	A0A0G2K652_RAT	Cul9	CUL9	Cullin 9	NaN	NaN	NaN	NaN	0	1	2	1	5	6	3	2	NaN	NaN	NaN	NaN	0	1	2	1	6	9	3	3	A0A0G2K652	A0A0G2K652
24.7952	24.9497	25.2724	25.173	24.0726	24.1894	25.6331	25.7418	NaN	NaN	NaN	NaN	0.110548	-0.138347	0	NaN	0	NaN	A0A8I5ZR58_RAT	Cux1-ps1	CUX1-PS1	Protein CASP	16	15	21	20	7	12	24	23	NaN	NaN	NaN	NaN	17	18	24	25	7	13	29	28	NaN	NaN	NaN	NaN	A0A8I5ZR58	A0A8I5ZR58
27.2934	27.0691	27.1569	26.905	27.2197	27.2795	28.7137	28.7385	27.9827	28.0808	27.736	27.6492	1.05286	0.881742	2.94331	0.756077	0.105683	-0.125664	CXAR_RAT	Cxadr	CXADR	Coxsackievirus and adenovirus receptor homolog (CAR) (rCAR)	16	15	14	13	15	14	17	18	15	17	17	16	19	21	18	16	19	17	29	32	27	25	26	25	Q9R066	Q9R066	FUNCTION: Component of the epithelial apical junction complex that may function as a homophilic cell adhesion molecule and is essential for tight junction integrity. Also involved in transepithelial migration of leukocytes through adhesive interactions with JAML a transmembrane protein of the plasma membrane of leukocytes. The interaction between both receptors also mediates the activation of gam…
24.3868	24.184	23.2687	23.5123	22.8365	22.6539	25.7821	26.1415	24.5849	24.1246	20.9469	23.3327	0.211841	0.515545	0.289022	-0.590686	0.392873	-1.10623	CYB5B_RAT	Cyb5b	CYB5B	Cytochrome b5 type B (Cytochrome b5 outer mitochondrial membrane isoform)	3	3	1	2	2	1	4	4	3	3	0	1	6	4	1	2	2	1	7	7	7	4	0	1	P04166	P04166	FUNCTION: Cytochrome b5 is a membrane-bound hemoprotein functioning as an electron carrier for several membrane-bound oxygenases.
25.209	24.8582	24.5642	24.3901	24.2681	24.4444	25.8705	26.0198	24.9295	25.0011	24.5823	24.6166	0.342205	0.395302	0.0450797	0.0269837	0.331569	-0.368318	NB5R3_RAT	Cyb5r3	CYB5R3	NADH-cytochrome b5 reductase 3 (B5R) (Cytochrome b5 reductase) (EC 1.6.2.2) (Diaphorase-1)	4	4	3	3	2	3	6	5	2	3	4	3	4	4	3	3	3	4	6	5	3	4	4	3	P20070	P20070	FUNCTION: Catalyzes the reduction of two molecules of cytochrome b5 using NADH as the electron donor. {ECO:0000269|PubMed:11695905, ECO:0000269|PubMed:8812833, ECO:0000269|PubMed:8978818}.
18.0838	21.2546	22.0805	21.8411	22.4857	21.9693	23.8703	24.0421	23.7621	23.9957	20.3759	21.1319	1.12498	2.27681	0.532874	1.50139	0.311716	-0.775422	D4A8H8_RAT	Cyfip1	CYFIP1	Cytoplasmic FMR1-interacting protein	11	12	12	13	12	12	26	26	26	26	14	14	1	2	4	5	7	3	9	11	11	9	2	4	D4A8H8	D4A8H8
26.2137	26.1958	26.2488	26.3985	26.8478	26.8435	27.7869	27.8552	27.5623	27.4277	26.5563	26.3764	2.01808	1.06916	1.2478	0.716487	0.371728	-0.352672	A0A0G2JT63_RAT	Cyfip2	CYFIP2	Cytoplasmic FMR1-interacting protein	23	23	23	27	29	32	51	52	47	46	26	27	33	26	33	38	35	43	72	76	61	61	34	31	A0A0G2JT63	A0A0G2JT63
22.6064	22.873	23.1159	20.7876	NaN	NaN	NaN	NaN	25.6485	24.3394	22.8179	23.1047	0	NaN	1.00464	1.6319	0	NaN	CYLD_RAT	Cyld	CYLD	Ubiquitin carboxyl-terminal hydrolase CYLD (EC 3.4.19.12) (Deubiquitinating enzyme CYLD) (Ubiquitin thioesterase CYLD) (Ubiquitin-specific-processing protease CYLD)	1	1	2	0	NaN	NaN	NaN	NaN	7	3	1	1	1	1	2	0	NaN	NaN	NaN	NaN	5	2	1	1	Q66H62;A0A8I6A0L1	Q66H62	FUNCTION: Deubiquitinase that specifically cleaves 'Lys-63'- and linear 'Met-1'-linked polyubiquitin chains and is involved in NF-kappa-B activation and TNF-alpha-induced necroptosis. Negatively regulates NF-kappa-B activation by deubiquitinating upstream signaling factors. Contributes to the regulation of cell survival, proliferation and differentiation via its effects on NF-kappa-B activation. …
24.8069	24.9131	24.8469	24.807	25.0608	25.0102	24.9554	24.947	NaN	NaN	NaN	NaN	2.20263	0.14989	0	NaN	0	NaN	F7EN52_RAT	Cyp46a1	CYP46A1	Cytochrome P450, family 46, subfamily a, polypeptide 1	20	18	17	16	17	16	13	16	NaN	NaN	NaN	NaN	22	23	21	19	22	19	14	20	NaN	NaN	NaN	NaN	F7EN52	F7EN52
NaN	NaN	NaN	NaN	24.4471	24.2623	24.8266	24.8612	24.2808	24.4317	24.3845	24.3629	0	NaN	0	NaN	0.773467	-0.234351	CP51A_RAT	Cyp51a1	CYP51A1	Lanosterol 14-alpha demethylase (LDM) (EC 1.14.14.154) (CYPLI) (Cytochrome P450 51A1) (CYP51) (Cytochrome P450-14DM) (Cytochrome P45014DM) (Cytochrome P450LI) (Sterol 14-alpha demethylase P450)	NaN	NaN	NaN	NaN	10	10	10	14	8	9	9	8	NaN	NaN	NaN	NaN	16	15	17	16	14	12	14	11	Q64654;A0A8I6AJ77	Q64654	FUNCTION: Sterol 14alpha-demethylase that plays a critical role in the cholesterol biosynthesis pathway, being cholesterol the major sterol component in mammalian membranes as well as a precursor for bile acid and steroid hormone synthesis (PubMed:7665087, PubMed:10544287). Cytochrome P450 monooxygenase that catalyzes the three-step oxidative removal of the 14alpha-methyl group (C-32) of sterols …
NaN	NaN	NaN	NaN	NaN	NaN	NaN	NaN	22.779	22.611	23.5834	23.8656	NaN	0	0	NaN	0	NaN	CP7B1_RAT	Cyp7b1	CYP7B1	25-hydroxycholesterol 7-alpha-hydroxylase (EC 1.14.14.29) (Cytochrome P450 7B1) (Hippocampal transcript 1 protein) (HCT-1) (Oxysterol 7-alpha-hydroxylase)	NaN	NaN	NaN	NaN	NaN	NaN	NaN	NaN	2	2	4	5	NaN	NaN	NaN	NaN	NaN	NaN	NaN	NaN	2	2	5	7	Q63688	Q63688	FUNCTION: Oxysterol 7alpha-hydroxylase that mediates formation of 7-alpha,25-dihydroxycholesterol (7-alpha,25-OHC) from 25-hydroxycholesterol. Plays a key role in cell positioning and movement in lymphoid tissues: 7-alpha,25-dihydroxycholesterol (7-alpha,25-OHC) acts as a ligand for the G protein-coupled receptor GPR183/EBI2, a chemotactic receptor for a number of lymphoid cells. {ECO:0000250|Uni…
23.9088	23.7175	22.9573	23.1619	23.2439	22.9286	24.0534	24.0233	23.689	23.7893	23.9845	23.673	0.131265	0.125913	0.718156	0.347561	0.322821	0.221648	A6HAQ2_RAT	Cyria	CYRIA	CYFIP-related Rac1 interactor A	3	2	2	2	1	3	4	5	3	4	4	3	4	2	2	2	1	3	4	6	3	4	5	3	B0BN65	B0BN65
NaN	NaN	NaN	NaN	22.7065	22.5462	23.5573	23.7853	23.5217	24.2669	21.2173	22.6627	0	NaN	0	NaN	0.119477	-0.231674	CYH2_RAT	Cyth2	CYTH2	Cytohesin-2 (ARF nucleotide-binding site opener) (Protein ARNO) (PH, SEC7 and coiled-coil domain-containing protein 2) (CLM2) (SEC7 homolog B)	NaN	NaN	NaN	NaN	3	3	4	7	5	7	1	2	NaN	NaN	NaN	NaN	3	3	2	5	4	6	0	1	P63035	P63035	FUNCTION: Acts as a guanine-nucleotide exchange factor (GEF). Promotes guanine-nucleotide exchange on ARF1, ARF3 and ARF6. Promotes the activation of ARF factors through replacement of GDP with GTP. The cell membrane form, in association with ARL4 proteins, recruits ARF6 to the plasma membrane (By similarity). Involved in neurite growth (By similarity). {ECO:0000250|UniProtKB:P63034, ECO:0000250|…
23.6819	23.4635	23.698	23.5651	23.9904	23.8869	24.6229	24.5913	24.217	25.2224	23.9787	24.4925	1.79764	0.670749	1.72125	0.875527	0.251605	0.204778	CYH3_RAT	Cyth3	CYTH3	Cytohesin-3 (PH, SEC7 and coiled-coil domain-containing protein 3) (SEC7 homolog C) (rSec7-3)	1	1	2	1	1	3	3	4	5	6	2	5	1	1	2	1	1	2	5	5	5	10	2	5	P97696	P97696	FUNCTION: Promotes guanine-nucleotide exchange on ARF1. Promotes the activation of ARF factors through replacement of GDP with GTP (By similarity). {ECO:0000250}.
22.5034	21.3867	22.0871	22.9459	22.563	23.1391	23.8202	23.76	23.871	24.3823	23.0362	23.0049	1.30464	1.08977	1.53201	1.34279	0.227404	0.253022	A0A8I6GM04_RAT	Daam1	DAAM1	Dishevelled associated activator of morphogenesis 1	2	1	5	4	4	6	9	9	7	11	5	7	2	1	5	4	3	5	9	8	7	11	5	7	A0A8I6GM04	A0A8I6GM04
20.2595	22.1325	21.7451	22.3837	22.7075	22.1584	22.8156	22.7695	23.6257	23.3644	22.3351	20.1422	1.0145	0.982541	0.3414	0.73666	0.113036	-0.245881	DAB2P_RAT	Dab2ip	DAB2IP	Disabled homolog 2-interacting protein (DAB2-interacting protein) (ASK-interacting protein 1) (AIP-1) (DIP1/2) (DOC-2/DAB2 interactive protein)	1	1	1	2	2	2	3	2	4	3	3	1	1	1	1	2	2	2	3	2	4	3	3	1	Q6P730	Q6P730	FUNCTION: Functions as a scaffold protein implicated in the regulation of a large spectrum of both general and specialized signaling pathways. Involved in several processes such as innate immune response, inflammation and cell growth inhibition, apoptosis, cell survival, angiogenesis, cell migration and maturation. Also plays a role in cell cycle checkpoint control; reduces G1 phase cyclin levels…
NaN	NaN	NaN	NaN	22.1504	21.5266	24.017	23.1427	NaN	NaN	NaN	NaN	0	NaN	NaN	0	0	NaN	DGLB_RAT	Daglb	DAGLB	Diacylglycerol lipase-beta (DAGL-beta) (DGL-beta) (EC 3.1.1.116) (PUFA-specific triacylglycerol lipase) (EC 3.1.1.3) (Sn1-specific diacylglycerol lipase beta)	NaN	NaN	NaN	NaN	2	1	4	4	NaN	NaN	NaN	NaN	NaN	NaN	NaN	NaN	2	2	4	5	NaN	NaN	NaN	NaN	P0C1S9	P0C1S9	FUNCTION: Lipase that catalyzes the hydrolysis of arachidonic acid (AA)-esterified diacylglycerols (DAGs) to produce the principal endocannabinoid, 2-arachidonoylglycerol (2-AG) which can be further cleaved by downstream enzymes to release arachidonic acid (AA) for cyclooxygenase (COX)-mediated eicosanoid production. Preferentially hydrolyzes DAGs at the sn-1 position in a calcium-dependent manne…
NaN	NaN	NaN	NaN	21.3076	19.6732	20.5222	20.3585	NaN	NaN	NaN	NaN	0	NaN	NaN	0	0	NaN	A0A0G2K264_RAT	Dap3	DAP3	Small ribosomal subunit protein mS29	NaN	NaN	NaN	NaN	0	1	1	1	NaN	NaN	NaN	NaN	NaN	NaN	NaN	NaN	0	0	4	1	NaN	NaN	NaN	NaN	A0A0G2K264	A0A0G2K264
28.0812	28.0924	27.5909	27.5464	27.8974	27.9475	28.5948	28.637	28.465	28.388	27.9459	27.9221	0.891389	0.441431	0.85441	0.352523	0.136303	-0.0889077	SYDC_RAT	Dars1	DARS1	Aspartate--tRNA ligase, cytoplasmic (EC 6.1.1.12) (Aspartyl-tRNA synthetase) (AspRS)	36	35	31	31	36	34	42	41	37	35	35	36	44	50	44	39	47	53	60	69	50	53	45	49	P15178	P15178	FUNCTION: Catalyzes the specific attachment of an amino acid to its cognate tRNA in a 2 step reaction: the amino acid (AA) is first activated by ATP to form AA-AMP and then transferred to the acceptor end of the tRNA. {ECO:0000269|PubMed:2642907}.
NaN	NaN	NaN	NaN	31.0222	31.0235	29.9435	30.0133	30.0418	30.0173	28.1582	28.2446	0	NaN	0	NaN	1.20044	-1.38516	DREB_RAT	Dbn1	DBN1	Drebrin (Developmentally-regulated brain protein)	NaN	NaN	NaN	NaN	38	38	34	35	31	33	19	23	NaN	NaN	NaN	NaN	84	86	65	70	66	59	29	32	Q07266	Q07266	FUNCTION: Actin cytoskeleton-organizing protein that plays a role in the formation of cell projections (By similarity). Required for actin polymerization at immunological synapses (IS) and for the recruitment of the chemokine receptor CXCR4 to IS (By similarity). Plays a role in dendritic spine morphogenesis and organization, including the localization of the dopamine receptor DRD1 to the dendrit…
NaN	NaN	NaN	NaN	22.9646	23.1107	24.3085	24.1792	24.4214	24.8731	23.7517	23.7158	0	NaN	0	NaN	0.575173	0.549757	DBNL_RAT	Dbnl	DBNL	Drebrin-like protein (Actin-binding protein 1) (Abp1) (SH3 domain-containing protein 7)	NaN	NaN	NaN	NaN	4	5	6	5	7	7	4	7	NaN	NaN	NaN	NaN	4	3	6	5	8	7	4	7	Q9JHL4	Q9JHL4	FUNCTION: Adapter protein that binds F-actin and DNM1, and thereby plays a role in receptor-mediated endocytosis. Required for the formation of organized podosome rosettes. May act as a common effector of antigen receptor-signaling pathways in leukocytes. Acts as a key component of the immunological synapse that regulates T-cell activation by bridging TCRs and the actin cytoskeleton to gene activ…
23.0795	23.9209	23.3176	23.9787	23.8702	23.6391	24.4125	24.2652	24.0271	23.7231	23.8817	23.5644	0.829508	0.472618	0.406608	0.224905	0.568827	-0.247713	DCAKD_RAT	Dcakd	DCAKD	Dephospho-CoA kinase domain-containing protein	1	3	3	3	3	2	4	4	2	2	3	2	1	3	3	3	2	2	4	4	2	2	3	2	Q6AY55	Q6AY55
27.2304	27.1296	26.8809	26.3904	26.6668	27.0469	27.3286	27.4912	28.1626	27.5206	26.8508	27.3335	0.377293	0.225554	0.850526	0.559037	0.461126	0.333483	DCLK1_RAT	Dclk1	DCLK1	Serine/threonine-protein kinase DCLK1 (EC 2.7.11.1) (Calcium/calmodulin-dependent protein kinase type I-like CPG16) (Doublecortin-like and CAM kinase-like 1) (Doublecortin-like kinase 1)	13	12	11	10	11	12	13	15	14	13	13	12	19	18	17	15	15	19	16	25	24	19	16	21	O08875	O08875	FUNCTION: Probable kinase that may be involved in a calcium-signaling pathway controlling neuronal migration in the developing brain. May also participate in functions of the mature nervous system (By similarity). {ECO:0000250}.
NaN	NaN	NaN	NaN	26.4892	25.2331	26.8048	25.4416	26.9811	26.7159	24.9044	25.9861	0	NaN	0	NaN	0.0934796	0.154721	DCLK2_RAT	Dclk2	DCLK2	Serine/threonine-protein kinase DCLK2 (EC 2.7.11.1) (CaMK-like CREB regulatory kinase 2) (CL2) (CLICK-II) (CLICK2) (Doublecortin-like and CAM kinase-like 2) (Doublecortin-like kinase 2)	NaN	NaN	NaN	NaN	11	10	13	8	14	12	7	9	NaN	NaN	NaN	NaN	12	10	12	7	16	12	8	9	Q5MPA9	Q5MPA9	FUNCTION: Protein kinase with a significantly reduced Ca(2+)+/CAM affinity and dependence compared to other members of the CaMK family. May play a role in the down-regulation of CRE-dependent gene activation probably by phosphorylation of the CREB coactivator CRTC2/TORC2 and the resulting retention of TORC2 in the cytoplasm (By similarity). {ECO:0000250}.
NaN	NaN	NaN	NaN	21.185	21.8406	24.0218	24.5486	20.7337	22.9844	21.6379	20.2943	0	NaN	0	NaN	0.71671	-1.48646	D4AE80_RAT	Dcp1a	DCP1A	5'-(N(7)-methylguanosine 5'-triphospho)-[mRNA] hydrolase (EC 3.6.1.62)	NaN	NaN	NaN	NaN	2	2	4	7	1	4	2	0	NaN	NaN	NaN	NaN	4	2	5	7	1	5	2	0	D4AE80	D4AE80
NaN	NaN	NaN	NaN	22.9351	23.0388	23.4646	23.5347	NaN	NaN	NaN	NaN	0	NaN	NaN	0	0	NaN	A0A0G2QC37_RAT	Dcp2	DCP2	Decapping mRNA 2	NaN	NaN	NaN	NaN	3	1	2	3	NaN	NaN	NaN	NaN	NaN	NaN	NaN	NaN	3	1	2	3	NaN	NaN	NaN	NaN	A0A0G2QC37	A0A0G2QC37
25.8847	25.5698	24.487	24.4263	24.498	24.6288	25.7137	25.7206	26.5706	26.561	25.8814	25.8867	0.0332691	0.0483012	1.44232	1.13298	1.50468	1.08467	DCTN1_RAT	Dctn1	DCTN1	Dynactin subunit 1 (150 kDa dynein-associated polypeptide) (DAP-150) (DP-150) (p150-glued)	40	37	20	17	22	24	39	34	47	47	38	37	52	40	22	21	23	26	52	42	59	67	45	58	P28023	P28023	FUNCTION: Part of the dynactin complex that activates the molecular motor dynein for ultra-processive transport along microtubules (By similarity). Plays a key role in dynein-mediated retrograde transport of vesicles and organelles along microtubules by recruiting and tethering dynein to microtubules. Binds to both dynein and microtubules providing a link between specific cargos, microtubules and…
24.4144	24.363	24.0876	24.0138	23.998	24.0474	24.5429	24.5667	24.304	24.0201	24.5651	24.6249	0.143115	0.0690517	0.412495	0.158837	0.167727	0.0897856	DCTN2_RAT	Dctn2	DCTN2	Dynactin subunit 2	9	7	5	7	5	5	9	11	7	6	8	6	10	7	7	7	5	7	12	10	7	6	8	6	Q6AYH5	Q6AYH5	FUNCTION: Part of the dynactin complex that activates the molecular motor dynein for ultra-processive transport along microtubules. In the dynactin soulder domain, binds the ACTR1A filament and acts as a molecular ruler to determine the length (By similarity). Modulates cytoplasmic dynein binding to an organelle, and plays a role in prometaphase chromosome alignment and spindle organization durin…
23.3877	23.7213	23.0536	22.919	22.8142	22.9221	24.075	24.3103	23.6498	24.2049	23.931	23.493	0.248825	0.259975	1.21442	0.54927	0.289424	0.289295	A0A8I6AIV4_RAT	Dctn3l1	DCTN3L1	Dynactin 3-like 1	3	4	2	1	1	1	4	4	2	3	4	3	3	4	2	1	1	1	4	4	2	5	5	3	A0A8I6AIV4	A0A8I6AIV4
25.0065	24.7916	22.0799	23.2069	24.0178	24.0514	24.9175	24.6923	25.6784	25.4358	24.9116	24.9711	0.389877	0.648557	1.0724	1.47804	1.52454	0.829485	DCTN4_RAT	Dctn4	DCTN4	Dynactin subunit 4 (Dynactin subunit p62)	11	13	4	7	8	9	13	13	15	14	11	12	13	13	4	7	10	10	14	14	18	15	15	14	Q9QUR2	Q9QUR2	FUNCTION: Part of the dynactin complex that activates the molecular motor dynein for ultra-processive transport along microtubules. {ECO:0000250|UniProtKB:A0A4X1TB62}.
27.3857	27.4205	27.5245	27.4788	27.87	27.8165	28.302	28.2396	28.3193	28.2383	27.5611	27.5385	2.48357	0.604634	1.13304	0.461882	0.235393	-0.142752	DCX_RAT	Dcx	DCX	Neuronal migration protein doublecortin	14	14	15	16	17	18	18	18	19	17	15	16	21	22	28	24	30	29	32	30	30	26	20	24	Q9ESI7	Q9ESI7	FUNCTION: Microtubule-associated protein required for initial steps of neuronal dispersion and cortex lamination during cerebral cortex development. May act by competing with the putative neuronal protein kinase DCLK1 in binding to a target protein. May in that way participate in a signaling pathway that is crucial for neuronal interaction before and during migration, possibly as part of a calciu…
20.0227	23.2933	22.9889	23.1498	NaN	NaN	NaN	NaN	NaN	NaN	NaN	NaN	0	NaN	0	NaN	NaN	0	OST48_RAT	Ddost	DDOST	Dolichyl-diphosphooligosaccharide--protein glycosyltransferase 48 kDa subunit (DDOST 48 kDa subunit) (Oligosaccharyl transferase 48 kDa subunit)	1	1	1	2	NaN	NaN	NaN	NaN	NaN	NaN	NaN	NaN	1	1	1	2	NaN	NaN	NaN	NaN	NaN	NaN	NaN	NaN	Q641Y0	Q641Y0	FUNCTION: Subunit of the oligosaccharyl transferase (OST) complex that catalyzes the initial transfer of a defined glycan (Glc(3)Man(9)GlcNAc(2) in eukaryotes) from the lipid carrier dolichol-pyrophosphate to an asparagine residue within an Asn-X-Ser/Thr consensus motif in nascent polypeptide chains, the first step in protein N-glycosylation (By similarity). N-glycosylation occurs cotranslational…
25.7446	25.743	24.6234	24.6105	25.2358	25.2808	26.076	26.2245	26.7057	26.5884	25.9026	25.8605	0.593866	0.523881	1.47789	1.08389	0.817063	0.560006	DDX1_RAT	Ddx1	DDX1	ATP-dependent RNA helicase DDX1 (EC 3.6.4.13) (DEAD box protein 1)	21	21	13	16	17	17	23	28	29	24	23	22	25	26	15	16	23	21	32	38	44	37	27	28	Q641Y8	Q641Y8	FUNCTION: Acts as an ATP-dependent RNA helicase, able to unwind both RNA-RNA and RNA-DNA duplexes. Possesses 5' single-stranded RNA overhang nuclease activity. Possesses ATPase activity on various RNA, but not DNA polynucleotides. May play a role in RNA clearance at DNA double-strand breaks (DSBs), thereby facilitating the template-guided repair of transcriptionally active regions of the genome. …
26.3081	26.1774	25.993	25.928	26.3408	26.2712	26.7098	26.8435	26.5607	26.4587	26.2162	26.1546	1.43697	0.439726	0.969762	0.245957	0.527648	-0.193769	E9PT29_RAT	Ddx17	DDX17	DEAD box helicase 17	19	22	24	23	26	25	26	24	24	20	19	20	16	17	17	20	21	21	24	21	19	15	16	16	E9PT29	E9PT29
22.4677	20.7091	22.2741	22.6226	22.8156	22.3213	23.5574	23.3202	23.5023	23.5451	21.9494	21.5944	0.969149	0.985256	0.411666	0.629418	0.250083	-0.355838	F1MAM8_RAT	Ddx20	DDX20	RNA helicase (EC 3.6.4.13)	2	1	2	3	2	3	4	3	3	3	1	1	2	1	2	4	2	3	3	4	4	3	1	2	F1MAM8	F1MAM8
NaN	NaN	NaN	NaN	24.0095	24.1458	24.4764	24.5278	NaN	NaN	NaN	NaN	0	NaN	NaN	0	0	NaN	DDX21_RAT	Ddx21	DDX21	Nucleolar RNA helicase 2 (EC 3.6.4.13) (DEAD box protein 21) (Gu-alpha) (Nucleolar RNA helicase Gu) (Nucleolar RNA helicase II) (RH II/Gu)	NaN	NaN	NaN	NaN	3	4	5	3	NaN	NaN	NaN	NaN	NaN	NaN	NaN	NaN	3	4	6	4	NaN	NaN	NaN	NaN	Q3B8Q1	Q3B8Q1	FUNCTION: RNA helicase that acts as a sensor of the transcriptional status of both RNA polymerase (Pol) I and II: promotes ribosomal RNA (rRNA) processing and transcription from polymerase II (Pol II). Binds various RNAs, such as rRNAs, snoRNAs, 7SK and, at lower extent, mRNAs. In the nucleolus, localizes to rDNA locus, where it directly binds rRNAs and snoRNAs, and promotes rRNA transcription, p…
25.5975	25.6359	25.1913	24.9216	25.3392	25.5186	25.8789	25.8331	25.474	25.4266	24.8125	24.6166	0.691964	0.305853	0.406387	-0.254175	1.16825	-0.560028	DX39B_RAT	Ddx39b	DDX39B	Spliceosome RNA helicase Ddx39b (EC 3.6.4.13) (56 kDa U2AF65-associated protein) (ATP-dependent RNA helicase p47) (DEAD box protein Uap56)	11	12	11	11	10	11	11	13	10	13	10	9	16	17	12	12	14	13	12	16	14	16	13	13	Q63413	Q63413	FUNCTION: Involved in nuclear export of spliced and unspliced mRNA. Assembling component of the TREX complex which is thought to couple mRNA transcription, processing and nuclear export, and specifically associates with spliced mRNA and not with unspliced pre-mRNA. TREX is recruited to spliced mRNAs by a transcription-independent mechanism, binds to mRNA upstream of the exon-junction complex (EJC…
27.4087	27.3622	27.0109	27.0867	27.8001	27.7782	28.4898	28.5368	28.3374	28.3279	27.7359	27.688	2.165	0.934078	2.11275	0.805161	0.182713	-0.128917	D4ADE8_RAT	Ddx3x	DDX3X	RNA helicase (EC 3.6.4.13)	34	35	31	33	36	34	40	38	37	37	37	35	48	48	52	53	51	56	76	64	62	65	53	53	D4ADE8;D3ZN21	D4ADE8
NaN	NaN	NaN	NaN	26.0586	23.1645	25.9364	25.8733	27.1853	27.319	26.217	26.6188	0	NaN	0	NaN	1.10538	1.5768	A0A8I6A7A4_RAT	Ddx3y	DDX3Y	RNA helicase (EC 3.6.4.13)	NaN	NaN	NaN	NaN	28	26	41	37	33	37	30	30	NaN	NaN	NaN	NaN	2	2	14	12	8	11	3	4	A0A8I6A7A4	A0A8I6A7A4
27.7037	27.4709	27.3879	27.3801	27.6388	27.6665	28.0342	27.918	27.7818	27.8869	27.4574	27.4006	1.43877	0.328745	0.466686	0.146043	0.55399	-0.182702	A0A8I5ZKV9_RAT	Ddx5	DDX5	Probable ATP-dependent RNA helicase DDX5 (EC 3.6.4.13) (DEAD box protein 5)	28	29	30	27	30	30	31	31	28	31	26	27	34	34	40	34	38	34	43	44	32	40	34	33	A0A8I5ZKV9	A0A8I5ZKV9
29.5488	29.6175	29.135	29.3495	29.9713	29.687	30.2732	30.2991	30.2125	30.32	29.5229	29.648	1.92994	0.64496	1.19017	0.513154	0.213617	-0.131806	D3ZD73_RAT	Ddx6	DDX6	RNA helicase (EC 3.6.4.13) (DEAD box protein 6)	11	8	9	7	15	9	18	14	15	14	11	11	12	8	11	7	17	10	20	16	16	14	12	11	D3ZD73;A0A8I5Y7L2	D3ZD73
NaN	NaN	NaN	NaN	22.6645	21.3498	22.9439	22.5096	24.2946	24.3051	23.4816	23.7259	0	NaN	0	NaN	2.09329	1.58486	DEFI8_RAT	Def8	DEF8	Differentially expressed in FDCP 8 homolog (DEF-8)	NaN	NaN	NaN	NaN	3	3	3	2	7	6	5	5	NaN	NaN	NaN	NaN	3	3	3	2	8	7	5	5	Q4V8I4	Q4V8I4	FUNCTION: Positively regulates lysosome peripheral distribution and ruffled border formation in osteoclasts. Involved in bone resorption. {ECO:0000250|UniProtKB:Q99J78}.
NaN	NaN	NaN	NaN	NaN	NaN	NaN	NaN	24.1375	24.2684	23.94	23.9577	NaN	0	0	NaN	0	NaN	F1LNS2_RAT	Dennd10	DENND10	DENN domain containing 10	NaN	NaN	NaN	NaN	NaN	NaN	NaN	NaN	3	2	2	3	NaN	NaN	NaN	NaN	NaN	NaN	NaN	NaN	2	3	2	3	F1LNS2	F1LNS2
NaN	NaN	NaN	NaN	22.8838	23.2321	23.26	23.0605	24.1479	24.064	23.2132	21.8771	0	NaN	0	NaN	0.155332	0.216475	DEN11_RAT	Dennd11	DENND11	DENN domain-containing protein 11 (DENND11) (Protein LCHN)	NaN	NaN	NaN	NaN	3	3	7	2	8	7	4	3	NaN	NaN	NaN	NaN	2	2	8	2	8	8	4	3	Q0PGW2	Q0PGW2	FUNCTION: Probable guanine nucleotide exchange factor (GEF). May promote the exchange of GDP to GTP, converting inactive GDP-bound small GTPases into their active GTP-bound form (Probable). May play a role in neuritogenesis, as well as in neuronal recovery and/or restructuring in the hippocampus following transient cerebral ischemia. {ECO:0000269|PubMed:17394467, ECO:0000305}.
NaN	NaN	NaN	NaN	21.8819	19.5005	21.1716	22.5931	22.7349	24.04	21.0459	21.7156	0	NaN	0	NaN	0.549077	1.09735	D3ZAE3_RAT	Dennd6b	DENND6B	DENN domain containing 6B	NaN	NaN	NaN	NaN	2	0	2	3	5	6	2	1	NaN	NaN	NaN	NaN	2	0	2	4	7	7	2	1	D3ZAE3	D3ZAE3
NaN	NaN	NaN	NaN	20.8956	19.2034	18.3316	18.1037	25.4223	24.4466	24.0574	22.8166	0	NaN	0	NaN	3.04372	5.05217	A0A8I5YBC5_RAT	Depdc5	DEPDC5	DEP domain containing 5, GATOR1 subcomplex subunit	NaN	NaN	NaN	NaN	3	1	2	2	14	14	6	5	NaN	NaN	NaN	NaN	3	1	3	2	14	17	7	5	A0A8I5YBC5	A0A8I5YBC5
22.2951	22.9514	23.3283	23.3791	23.7666	23.4517	23.6972	23.7906	23.3392	23.4499	22.7245	22.4036	1.40737	0.688047	0.00875014	-0.0092063	1.43051	-0.697254	Q5RKH9_RAT	Derl1	DERL1	Derlin	1	2	2	3	2	3	3	2	2	2	1	1	1	2	2	3	2	3	3	2	2	2	1	1	Q5RKH9;A0A8I6AKN4	Q5RKH9	FUNCTION: Functional component of endoplasmic reticulum-associated degradation (ERAD) for misfolded lumenal proteins. May act by forming a channel that allows the retrotranslocation of misfolded proteins into the cytosol where they are ubiquitinated and degraded by the proteasome. {ECO:0000256|RuleBase:RU363059}.
21.9663	21.7203	21.7594	21.9394	21.8642	22.1075	23.4656	23.3822	22.4089	22.4748	21.8485	21.5617	1.05188	0.858516	0.442732	0.227102	0.637305	-0.631413	A0A096UWG9_RAT	Dgke	DGKE	Diacylglycerol kinase (DAG kinase) (EC 2.7.1.107)	3	2	2	2	2	3	3	5	2	3	2	2	3	2	3	3	2	3	5	6	2	3	2	2	A0A096UWG9	A0A096UWG9
NaN	NaN	NaN	NaN	22.6995	22.7214	24.0541	23.7181	NaN	NaN	NaN	NaN	0	NaN	NaN	0	0	NaN	DGKI_RAT	Dgki	DGKI	Diacylglycerol kinase iota (DAG kinase iota) (EC 2.7.1.107)	NaN	NaN	NaN	NaN	2	2	7	5	NaN	NaN	NaN	NaN	NaN	NaN	NaN	NaN	2	2	7	7	NaN	NaN	NaN	NaN	F1MAB7	F1MAB7	FUNCTION: Diacylglycerol kinase that converts diacylglycerol/DAG into phosphatidic acid/phosphatidate/PA and regulates the respective levels of these two bioactive lipids (PubMed:15024004). Thereby, acts as a central switch between the signaling pathways activated by these second messengers with different cellular targets and opposite effects in numerous biological processes (Probable). Has proba…
25.8231	25.6922	25.6519	25.8517	25.8943	25.7988	26.1946	26.3509	25.6998	25.777	25.2226	25.4183	1.16466	0.304977	0.820112	-0.225283	1.57558	-0.530261	DHCR7_RAT	Dhcr7	DHCR7	7-dehydrocholesterol reductase (7-DHC reductase) (EC 1.3.1.21) (Sterol Delta(7)-reductase)	6	6	6	6	7	5	5	6	5	6	6	7	6	6	6	7	7	7	5	7	7	7	7	7	Q9Z2Z8	Q9Z2Z8	FUNCTION: 7-dehydrocholesterol reductase of the cholesterol biosynthetic pathway reducing the C7-C8 double bond of cholesta-5,7-dien-3beta-ol (7-dehydrocholesterol/7-DHC) and cholesta-5,7,24-trien-3beta-ol, two intermediates in that pathway. {ECO:0000269|PubMed:10329655}.
24.4799	24.5521	24.4178	24.152	24.9254	24.9879	25.3378	25.4326	24.6471	24.6518	23.7188	22.9974	2.62387	0.770508	0.430785	-0.396677	1.49393	-1.16718	D3ZD97_RAT	Dhx15	DHX15	RNA helicase (EC 3.6.4.13)	11	10	10	8	11	11	15	16	12	8	7	5	14	12	13	11	12	14	19	19	14	9	8	6	D3ZD97	D3ZD97
NaN	NaN	NaN	NaN	22.0318	21.3532	22.8914	23.3886	23.1242	23.1272	20.2264	21.568	0	NaN	0	NaN	0.191128	-0.404846	D3ZHW0_RAT	Dhx29	DHX29	ATP-dependent RNA helicase DHX29 (EC 3.6.4.13) (DEAH box protein 29)	NaN	NaN	NaN	NaN	4	5	6	6	7	7	2	3	NaN	NaN	NaN	NaN	2	4	4	5	6	7	1	2	D3ZHW0	D3ZHW0	FUNCTION: ATP-binding RNA helicase involved in translation initiation. Part of the 43S pre-initiation complex that is required for efficient initiation on mRNAs of higher eukaryotes with structured 5'-UTRs by promoting efficient NTPase-dependent 48S complex formation. Specifically binds to the 40S ribosome near the mRNA entrance. Does not possess a processive helicase activity. {ECO:0000256|HAMAP…
23.6107	23.6986	23.471	23.5185	23.9501	23.8451	25.1237	25.0974	24.3727	24.2956	23.9976	23.84	1.40364	0.929411	2.19165	0.551783	0.456168	-0.377629	DHX30_RAT	Dhx30	DHX30	ATP-dependent RNA helicase DHX30 (EC 3.6.4.13) (DEAH box protein 30)	14	15	11	11	16	14	30	31	23	20	16	15	16	15	14	14	19	15	32	36	27	19	19	15	Q5BJS0	Q5BJS0	FUNCTION: RNA-dependent helicase (By similarity). Plays an important role in the assembly of the mitochondrial large ribosomal subunit (By similarity). Associates with mitochondrial DNA (By similarity). Required for optimal function of the zinc-finger antiviral protein ZC3HAV1 (PubMed:21204022). Involved in nervous system development and differentiation through its involvement in the up-regulatio…
20.4612	23.0101	20.9735	21.7632	21.2673	22.3079	24.8446	25.1735	23.3354	23.5813	19.7275	19.7073	0.835743	1.8463	0.00991916	0.0358534	0.591146	-1.81045	D3ZGJ0_RAT	Dhx32	DHX32	DEAH-box helicase 32 (putative)	6	5	3	6	4	5	14	16	8	11	1	1	6	5	4	7	5	7	16	18	10	12	1	1	D3ZGJ0	D3ZGJ0
22.9776	23.814	23.061	22.8544	23.3689	23.2636	25.5326	25.4397	24.3264	24.462	22.8823	23.3492	0.94129	1.22445	0.62685	0.578235	0.384349	-0.646219	DHX36_RAT	Dhx36	DHX36	ATP-dependent DNA/RNA helicase DHX36 (EC 3.6.4.12) (EC 3.6.4.13) (DEAD/H box polypeptide 36) (DEAH-box protein 36) (G4-resolvase-1) (G4R1) (MLE-like protein 1) (RNA helicase associated with AU-rich element protein)	4	5	3	5	6	6	17	16	10	8	3	4	5	5	3	5	8	7	15	16	11	10	3	5	D4A2Z8	D4A2Z8	FUNCTION: Multifunctional ATP-dependent helicase that unwinds G-quadruplex (G4) structures (By similarity). Plays a role in many biological processes such as genomic integrity, gene expression regulations and as a sensor to initiate antiviral responses (PubMed:23651854). G4 structures correspond to helical structures containing guanine tetrads (By similarity). Binds with high affinity to and unwi…
24.8065	24.784	24.3671	24.3677	24.6994	24.7185	25.457	25.4711	25.4395	25.4564	24.9932	25.008	1.04365	0.505187	1.94204	0.642932	0.217249	0.137745	A0A0G2JZH9_RAT	Dhx57	DHX57	DExH-box helicase 57	33	33	28	23	28	31	37	43	42	41	32	30	41	44	31	30	45	36	51	54	55	57	41	39	A0A0G2JZH9	A0A0G2JZH9
24.5224	24.671	23.6194	23.6156	25.5685	25.1906	25.2524	25.4396	25.4548	25.475	24.0647	24.3032	2.25735	1.25569	0.752058	0.717347	0.679095	-0.538348	A0A8I6ABZ7_RAT	Dhx9	DHX9	RNA helicase (EC 3.6.4.13) (DEAH box protein 9) (Nuclear DNA helicase II)	16	15	8	14	27	23	24	27	26	21	11	13	19	15	9	15	30	28	28	31	31	26	12	14	A0A8I6ABZ7	A0A8I6ABZ7
22.0239	21.2425	22.0317	21.277	22.1717	21.4483	24.732	24.518	22.6995	21.6397	21.9301	22.4832	0.936518	1.57369	0.823616	0.544329	0.556456	-1.02936	E9PU15_RAT	Dicer1	DICER1	Endoribonuclease Dicer (EC 3.1.26.3)	3	4	4	2	3	2	14	14	6	3	4	4	3	4	4	2	3	2	15	14	6	3	4	4	E9PU15	E9PU15	FUNCTION: Double-stranded RNA (dsRNA) endoribonuclease playing a central role in short dsRNA-mediated post-transcriptional gene silencing. Cleaves naturally occurring long dsRNAs and short hairpin pre-microRNAs (miRNA) into fragments of twenty-one to twenty-three nucleotides with 3' overhang of two nucleotides, producing respectively short interfering RNAs (siRNA) and mature microRNAs. SiRNAs and…
NaN	NaN	NaN	NaN	22.6906	20.3163	23.0447	23.3545	NaN	NaN	NaN	NaN	0	NaN	NaN	0	0	NaN	F1LZ43_RAT	Dip2a	DIP2A	Disco-interacting protein 2 homolog A	NaN	NaN	NaN	NaN	3	1	6	4	NaN	NaN	NaN	NaN	NaN	NaN	NaN	NaN	1	1	5	2	NaN	NaN	NaN	NaN	F1LZ43	F1LZ43
22.5827	22.9821	22.9635	23.1924	23.2883	23.9267	25.0651	25.6296	24.6698	24.5456	23.2027	22.8895	1.52424	1.54724	0.970672	0.896723	0.410277	-0.650517	D3ZZB0_RAT	Dip2c	DIP2C	Disco-interacting protein 2 homolog C	4	4	2	4	8	8	17	17	13	9	4	3	4	4	2	5	8	9	19	20	14	12	4	3	D3ZZB0	D3ZZB0
NaN	NaN	NaN	NaN	20.9799	20.0105	22.1846	22.0422	22.2134	21.7875	20.9725	21.6641	0	NaN	0	NaN	0.254948	0.355095	D4A304_RAT	Diras1	DIRAS1	DIRAS family GTPase 1	NaN	NaN	NaN	NaN	2	2	3	2	3	2	3	2	NaN	NaN	NaN	NaN	2	2	3	2	3	3	3	3	D4A304	D4A304
22.2292	22.0992	22.3089	22.1526	22.2288	22.2281	21.9053	23.8528	22.6294	22.536	22.2394	21.9228	0.345811	0.356267	0.347461	0.134419	0.185701	-0.221848	A0A8I5ZKR8_RAT	Diras2	DIRAS2	DIRAS family GTPase 2	2	1	1	1	1	1	3	4	2	2	1	1	2	1	1	1	1	1	3	4	2	2	1	1	A0A8I5ZKR8	A0A8I5ZKR8
22.9508	22.8872	23.6202	23.1569	23.7257	23.603	25.3385	25.1469	22.058	22.619	21.4372	21.9407	1.43055	1.29975	2.08792	-1.14007	2.48145	-2.43982	D3ZBZ6_RAT	Disp2	DISP2	Dispatched RND transporter family member 2	4	6	5	4	7	7	16	15	3	3	3	3	4	6	6	5	9	7	20	19	3	4	2	4	D3ZBZ6	D3ZBZ6
23.5507	23.7065	23.4593	23.3246	24.2024	24.0581	24.6165	24.347	24.2919	24.2436	23.748	23.7248	2.83608	0.795728	1.52661	0.491804	0.771583	-0.303924	DKC1_RAT	Dkc1	DKC1	H/ACA ribonucleoprotein complex subunit DKC1 (EC 5.4.99.-) (Dyskerin) (Nopp140-associated protein of 57 kDa) (Nucleolar protein NAP57) (Nucleolar protein family A member 4) (snoRNP protein DKC1)	5	5	4	4	6	7	11	9	8	8	5	3	5	5	4	5	9	8	11	11	7	6	5	3	P40615	P40615	FUNCTION: Catalytic subunit of H/ACA small nucleolar ribonucleoprotein (H/ACA snoRNP) complex, which catalyzes pseudouridylation of rRNA (PubMed:12446766). This involves the isomerization of uridine such that the ribose is subsequently attached to C5, instead of the normal N1 (By similarity). Each rRNA can contain up to 100 pseudouridine ('psi') residues, which may serve to stabilize the conforma…
19.8675	21.4856	21.5227	19.5773	21.6686	21.8407	23.718	23.1944	23.6231	23.5877	21.4113	19.9326	1.48182	1.99214	0.716964	1.5254	0.176163	-0.46674	DLG2_RAT	Dlg2	DLG2	Disks large homolog 2 (Channel-associated protein of synapse-110) (Chapsyn-110) (Postsynaptic density protein PSD-93)	1	0	3	1	4	3	7	8	7	7	3	2	1	0	3	1	2	3	5	5	5	6	3	1	Q63622	Q63622	FUNCTION: Required for perception of chronic pain through NMDA receptor signaling. Regulates surface expression of NMDA receptors in dorsal horn neurons of the spinal cord. Interacts with the cytoplasmic tail of NMDA receptor subunits as well as inward rectifying potassium channels. Involved in regulation of synaptic stability at cholinergic synapses. Part of the postsynaptic protein scaffold of …
23.9835	23.9697	24.571	24.5925	24.9409	24.9297	25.8616	25.7638	25.1607	24.9442	23.9976	24.0479	1.91827	1.09479	0.313786	0.25842	1.10904	-0.836368	DLG3_RAT	Dlg3	DLG3	Disks large homolog 3 (PSD-95/SAP90-related protein 1) (Synapse-associated protein 102) (SAP-102) (SAP102)	8	7	15	13	18	16	25	26	15	15	7	7	8	9	17	16	24	22	32	32	19	18	8	8	Q62936	Q62936	FUNCTION: Required for learning most likely through its role in synaptic plasticity following NMDA receptor signaling. {ECO:0000250}.
23.4169	23.0853	24.2378	24.3022	24.3408	24.5374	25.0032	24.9414	24.6174	24.9307	23.8569	24.192	1.48704	0.945131	0.833808	0.638713	0.490586	-0.306418	DLG4_RAT	Dlg4	DLG4	Disks large homolog 4 (Postsynaptic density protein 95) (PSD-95) (Synapse-associated protein 90) (SAP-90) (SAP90)	3	5	6	5	9	7	7	9	7	8	4	7	3	6	8	5	8	7	7	10	9	8	5	9	P31016	P31016	FUNCTION: Postsynaptic scaffolding protein that plays a critical role in synaptogenesis and synaptic plasticity by providing a platform for the postsynaptic clustering of crucial synaptic proteins (PubMed:15317815, PubMed:15358863, PubMed:19596852, PubMed:23300088, PubMed:26679993, PubMed:20628354). Interacts with the cytoplasmic tail of NMDA receptor subunits and shaker-type potassium channels. …
23.208	23.0812	22.5922	23.3994	23.9526	23.6891	24.9016	24.7723	25.0613	24.6906	23.4375	22.7816	1.96747	1.25872	0.822658	0.922524	0.2204	-0.3362	A0A8I6GLX4_RAT	Dlg5	DLG5	Discs large MAGUK scaffold protein 5	4	4	2	5	12	7	15	14	15	11	7	6	4	4	2	6	14	8	17	18	17	12	8	7	A0A8I6GLX4	A0A8I6GLX4
25.5804	24.6122	25.0602	25.347	25.4904	24.7833	25.9745	25.8626	27.6742	25.9663	25.336	25.1746	0.509692	0.377795	0.710472	0.887855	0.346586	0.51006	DLGP1_RAT	Dlgap1	DLGAP1	Disks large-associated protein 1 (DAP-1) (Guanylate kinase-associated protein) (rGKAP) (PSD-95/SAP90-binding protein 1) (SAP90/PSD-95-associated protein 1) (SAPAP1)	2	1	2	2	2	4	3	3	6	4	3	2	2	1	2	2	2	4	3	3	6	4	4	2	P97836	P97836	FUNCTION: Part of the postsynaptic scaffold in neuronal cells.
25.7384	24.0193	24.4766	23.4454	24.1768	25.3472	25.7052	25.6325	25.9542	26.0214	25.1632	25.1223	0.628727	0.795517	1.09439	1.14532	0.348892	0.349803	DLGP4_RAT	Dlgap4	DLGAP4	Disks large-associated protein 4 (DAP-4) (PSD-95/SAP90-binding protein 4) (SAP90/PSD-95-associated protein 4) (SAPAP-4)	3	1	2	1	3	3	6	6	6	7	4	5	4	2	3	1	3	3	7	6	7	8	5	6	P97839	P97839	FUNCTION: May play a role in the molecular organization of synapses and neuronal cell signaling. Could be an adapter protein linking ion channel to the subsynaptic cytoskeleton. May induce enrichment of PSD-95/SAP90 at the plasma membrane.
NaN	NaN	NaN	NaN	NaN	NaN	NaN	NaN	24.6935	24.6256	25.3187	25.2053	NaN	0	0	NaN	0	NaN	ODO2_RAT	Dlst	DLST	Dihydrolipoyllysine-residue succinyltransferase component of 2-oxoglutarate dehydrogenase complex, mitochondrial (EC 2.3.1.61) (2-oxoglutarate dehydrogenase complex component E2) (OGDC-E2) (Dihydrolipoamide succinyltransferase component of 2-oxoglutarate dehydrogenase complex) (E2K)	NaN	NaN	NaN	NaN	NaN	NaN	NaN	NaN	6	6	8	7	NaN	NaN	NaN	NaN	NaN	NaN	NaN	NaN	9	7	13	9	Q01205	Q01205	FUNCTION: Dihydrolipoamide succinyltransferase (E2) component of the 2-oxoglutarate dehydrogenase complex (By similarity). The 2-oxoglutarate dehydrogenase complex catalyzes the overall conversion of 2-oxoglutarate to succinyl-CoA and CO(2) (By similarity). The 2-oxoglutarate dehydrogenase complex is mainly active in the mitochondrion. A fraction of the 2-oxoglutarate dehydrogenase complex also l…
22.0359	22.9755	22.2497	21.6997	23.3325	22.7729	24.773	23.5378	NaN	NaN	NaN	NaN	1.46219	1.36383	0	NaN	0	NaN	A0A8I5ZU67_RAT	Dmxl1	DMXL1	Dmx-like 1	1	2	2	2	5	3	9	7	NaN	NaN	NaN	NaN	1	2	2	3	3	1	7	5	NaN	NaN	NaN	NaN	A0A8I5ZU67	A0A8I5ZU67
24.8018	24.9376	24.0666	24.446	25.2119	25.2297	25.55	25.6059	26.7155	26.6241	25.8241	25.7703	2.03824	0.836352	2.70803	1.67048	1.64865	0.834126	A0A8I5ZMW1_RAT	Dmxl2	DMXL2	Dmx-like 2	36	45	23	26	51	55	64	66	78	83	62	68	39	47	24	25	59	60	69	77	108	106	78	79	A0A8I5ZMW1	A0A8I5ZMW1
26.513	26.4526	25.9255	26.0004	26.3662	26.1676	27.1991	27.134	26.5031	26.5865	25.9702	26.2135	0.809816	0.493832	0.179989	0.0954261	0.637447	-0.398406	DNJA1_RAT	Dnaja1	DNAJA1	DnaJ homolog subfamily A member 1 (DnaJ-like protein 1) (Heat shock protein J2) (HSJ-2)	14	14	13	11	12	12	16	15	14	14	10	13	17	16	17	15	16	14	19	20	15	19	13	15	P63036	P63036	FUNCTION: Functions as a co-chaperone for HSPA1B and negatively regulates the translocation of BAX from the cytosol to mitochondria in response to cellular stress, thereby protecting cells against apoptosis. Promotes apoptosis in response to cellular stress mediated by exposure to anisomycin or UV. Stimulates ATP hydrolysis, but not the folding of unfolded proteins mediated by HSPA1A (in vitro) (…
25.8405	25.9032	25.0202	25.1931	25.1482	25.3878	25.9607	26.3556	25.252	25.6307	25.5864	25.5802	0.259462	0.223824	0.0330489	0.0230675	0.291647	-0.200757	DNJA2_RAT	Dnaja2	DNAJA2	DnaJ homolog subfamily A member 2 (RDJ2)	10	12	8	6	7	8	9	11	6	7	8	8	11	12	9	7	9	10	10	14	7	8	9	8	O35824	O35824	FUNCTION: Co-chaperone of Hsc70. Stimulates ATP hydrolysis and the folding of unfolded proteins mediated by HSPA1A/B (in vitro). {ECO:0000250|UniProtKB:O60884}.
NaN	NaN	NaN	NaN	21.0062	22.3438	23.4643	23.5643	NaN	NaN	NaN	NaN	0	NaN	NaN	0	0	NaN	A0A0G2JTM9_RAT	Dnajb14	DNAJB14	DnaJ homolog subfamily B member 14	NaN	NaN	NaN	NaN	0	1	3	3	NaN	NaN	NaN	NaN	NaN	NaN	NaN	NaN	0	1	3	3	NaN	NaN	NaN	NaN	A0A0G2JTM9	A0A0G2JTM9
24.0339	22.9282	22.5198	23.2495	23.0286	22.6303	24.9224	24.4852	24.1457	24.1609	23.2996	22.2001	0.401072	0.583778	0.186972	0.268744	0.168758	-0.315035	A6IUF7_RAT	Dnajc11	DNAJC11	DnaJ (Hsp40) homolog, subfamily C, member 11 (DnaJ heat shock protein family (Hsp40) member C11)	7	3	5	4	4	3	8	8	6	6	4	4	7	4	5	4	5	5	12	9	6	8	4	4	B1WBY5	B1WBY5
23.2352	22.876	21.8584	21.7349	24.0935	23.9465	24.9682	24.9215	24.8227	24.7385	23.9832	24.1029	2.37912	2.05633	2.44419	1.98567	0.0735823	-0.0706606	A0A8I6AFJ7_RAT	Dnajc13	DNAJC13	DnaJ heat shock protein family (Hsp40) member C13	11	8	10	8	26	22	38	38	37	32	23	23	12	8	10	8	31	24	44	43	42	38	30	26	A0A8I6AFJ7	A0A8I6AFJ7
NaN	NaN	NaN	NaN	20.2909	20.3344	21.5429	21.3026	21.7341	21.7302	20.5112	21.3115	0	NaN	0	NaN	0.474472	0.454031	DNJC2_RAT	Dnajc2	DNAJC2	DnaJ homolog subfamily C member 2 (Gliosarcoma-related antigen MIDA1) (Zuotin-related factor 1)	NaN	NaN	NaN	NaN	1	1	2	1	1	1	1	0	NaN	NaN	NaN	NaN	1	1	3	1	1	1	1	0	Q7TQ20	Q7TQ20	FUNCTION: Acts both as a chaperone in the cytosol and as a chromatin regulator in the nucleus. When cytosolic, acts as a molecular chaperone: component of the ribosome-associated complex (RAC), a complex involved in folding or maintaining nascent polypeptides in a folding-competent state. In the RAC complex, stimulates the ATPase activity of the ribosome-associated pool of Hsp70-type chaperones H…
25.222	25.0771	24.9488	24.9173	25.0124	25.5555	26.444	26.2362	25.8105	25.8774	25.6233	25.4032	1.2165	0.770714	2.61718	0.637294	0.147793	-0.13342	DNJC5_RAT	Dnajc5	DNAJC5	DnaJ homolog subfamily C member 5 (Cysteine string protein) (CSP)	3	3	3	3	3	3	3	3	3	3	3	3	3	3	4	6	4	5	4	3	3	3	4	4	P60905	P60905	FUNCTION: Acts as a general chaperone in regulated exocytosis (By similarity). Acts as a co-chaperone for the SNARE protein SNAP-25 (By similarity). Involved in the calcium-mediated control of a late stage of exocytosis (By similarity). May have an important role in presynaptic function. May be involved in calcium-dependent neurotransmitter release at nerve endings (By similarity). {ECO:0000250, …
23.5966	23.8801	23.3133	23.1233	24.6713	24.4611	26.0106	26.0444	25.3937	25.3226	24.328	23.5905	2.14497	1.81856	1.36483	1.1804	0.478866	-0.638158	A0A8I5ZWX0_RAT	Dnajc6	DNAJC6	DnaJ heat shock protein family (Hsp40) member C6	9	8	4	4	10	12	22	23	13	12	10	6	10	9	4	4	10	13	27	28	17	14	11	9	A0A8I5ZWX0	A0A8I5ZWX0
24.8341	24.7954	25.4902	25.6348	25.4347	25.4521	26.0567	26.1874	24.7727	24.7317	23.9927	23.9457	1.04532	0.594116	1.41059	-0.827914	2.49174	-1.42203	A0A1W2Q656_RAT	Dner	DNER	Delta/notch-like EGF repeat containing	6	4	3	4	6	6	5	7	4	5	3	3	7	4	3	6	7	6	8	9	5	6	3	3	A0A1W2Q656	A0A1W2Q656
25.3365	25.3523	24.4209	24.4127	24.6599	24.6088	25.3536	25.3631	26.098	25.99	25.3757	25.4059	0.127813	0.115742	1.36086	0.836837	1.36247	0.721096	DYN1_RAT	Dnm1	DNM1	Dynamin-1 (EC 3.6.5.5) (B-dynamin) (D100) (Dynamin I) (Dynamin, brain)	23	23	12	14	13	15	20	23	25	24	24	22	29	29	15	17	17	17	25	29	39	32	30	27	P21575	P21575	FUNCTION: Catalyzes the hydrolysis of GTP and utilizes this energy to mediate vesicle scission and participates in many forms of endocytosis, such as clathrin-mediated endocytosis or synaptic vesicle endocytosis as well as rapid endocytosis (RE). Associates to the membrane, through lipid binding, and self-assembles into rings and stacks of interconnected rings through oligomerization to form a he…
23.8118	23.705	23.5455	23.4704	23.8449	23.8667	24.5298	24.5203	24.4788	24.3275	23.5772	23.5272	1.43645	0.557288	0.633385	0.344506	0.281026	-0.212782	DNM1L_RAT	Dnm1l	DNM1L	Dynamin-1-like protein (EC 3.6.5.5) (Dynamin-like protein)	12	16	12	8	16	16	25	25	27	24	14	12	14	19	14	9	20	21	37	31	33	30	16	11	O35303	O35303	FUNCTION: Functions in mitochondrial and peroxisomal division (PubMed:11553726, PubMed:12499366, PubMed:12861026, PubMed:17301055, PubMed:18250306). Mediates membrane fission through oligomerization into membrane-associated tubular structures that wrap around the scission site to constrict and sever the mitochondrial membrane through a GTP hydrolysis-dependent mechanism (PubMed:11553726). The spe…
23.2431	24.8099	20.1547	20.772	20.295	21.9064	20.8294	21.0338	25.1936	25.2673	24.1993	24.2153	0.49404	-1.22878	1.15474	2.47395	3.77579	3.70272	DYN2_RAT	Dnm2	DNM2	Dynamin-2 (EC 3.6.5.5)	15	16	6	8	9	9	12	12	18	19	16	16	3	6	2	0	3	2	3	1	10	8	4	7	P39052	P39052	FUNCTION: Catalyzes the hydrolysis of GTP and utilizes this energy to mediate vesicle scission at plasma membrane during endocytosis and filament remodeling at many actin structures during organization of the actin cytoskeleton (PubMed:19605363, PubMed:19995918, PubMed:35620056). Plays an important role in vesicular trafficking processes, namely clathrin-mediated endocytosis (CME), exocytic and c…
24.9676	24.9371	22.3914	22.7859	23.9444	23.7982	24.7375	24.8249	26.1547	26.1079	25.1707	25.2443	0.319642	0.555742	1.37659	1.89891	1.9282	1.34317	DYN3_RAT	Dnm3	DNM3	Dynamin-3 (EC 3.6.5.5) (Dynamin, testicular) (T-dynamin)	23	23	7	13	11	14	17	17	28	27	21	22	18	21	7	12	11	12	14	13	26	23	18	18	Q08877	Q08877	FUNCTION: Microtubule-associated force-producing protein involved in producing microtubule bundles and able to bind and hydrolyze GTP. Most probably involved in vesicular trafficking processes, in particular endocytosis.
NaN	NaN	NaN	NaN	22.2611	21.7997	22.986	22.5897	22.5225	23.0689	21.8343	21.9185	0	NaN	0	NaN	0.0681464	-0.0730996	DNMT1_RAT	Dnmt1	DNMT1	DNA (cytosine-5)-methyltransferase 1 (Dnmt1) (EC 2.1.1.37) (DNA MTase RnoIP) (M.RnoIP) (DNA methyltransferase I) (MCMT)	NaN	NaN	NaN	NaN	1	1	1	2	1	1	1	0	NaN	NaN	NaN	NaN	3	2	1	3	1	1	1	0	Q9Z330	Q9Z330	FUNCTION: Methylates CpG residues. Preferentially methylates hemimethylated DNA. Associates with DNA replication sites in S phase maintaining the methylation pattern in the newly synthesized strand, that is essential for epigenetic inheritance. Associates with chromatin during G2 and M phases to maintain DNA methylation independently of replication. It is responsible for maintaining methylation p…
NaN	NaN	NaN	NaN	23.1879	23.2887	24.3264	23.6766	24.4388	24.3382	24.6746	24.6963	0	NaN	0	NaN	1.81923	0.917093	A0A8I6A8L3_RAT	Dnpep	DNPEP	Aspartyl aminopeptidase (EC 3.4.11.21)	NaN	NaN	NaN	NaN	6	7	10	8	12	12	11	12	NaN	NaN	NaN	NaN	8	7	13	9	13	17	16	17	A0A8I6A8L3	A0A8I6A8L3
24.9413	25.0767	25.1584	25.1	25.3876	25.3354	26.2003	26.1822	25.7957	25.7591	25.0914	25.1995	1.56153	0.707263	1.0762	0.392346	0.471712	-0.314917	A0A8I6GLI7_RAT	Dock3	DOCK3	Dedicator of cyto-kinesis 3	29	33	32	32	33	39	67	61	49	54	32	34	35	39	38	38	35	45	87	84	61	63	34	38	A0A8I6GLI7	A0A8I6GLI7
23.0071	23.137	23.5607	23.3838	23.8813	23.5896	24.3395	24.2709	24.3512	24.0855	23.4963	23.343	1.88274	0.74819	1.05342	0.546851	0.282049	-0.201339	A0A8I5ZNR8_RAT	Dock4	DOCK4	Dedicator of cytokinesis 4	7	7	10	7	16	13	15	17	20	18	11	11	7	5	8	6	15	9	16	16	20	14	7	9	A0A8I5ZNR8	A0A8I5ZNR8
24.1844	23.9012	24.4319	24.3574	24.5133	24.6594	25.1043	25.1978	25.0926	25.181	24.2831	24.3439	1.72077	0.649986	0.975523	0.506423	0.194141	-0.143563	A0A0G2K3H2_RAT	Dock7	DOCK7	Dedicator of cytokinesis 7	14	14	17	16	22	20	29	28	32	37	17	17	17	14	22	21	26	22	34	36	35	47	17	19	A0A0G2K3H2	A0A0G2K3H2
21.7649	22.5043	22.8659	22.5769	23.066	22.9115	24.6627	24.215	23.6808	23.7496	23.1737	22.5798	1.40665	1.28581	1.28634	0.867978	0.354345	-0.417835	DOCK9_RAT	Dock9	DOCK9	Dedicator of cytokinesis protein 9 (Cdc42 guanine nucleotide exchange factor zizimin-1) (Protein TRG)	2	1	2	2	1	2	5	4	3	3	1	1	2	1	2	2	1	2	5	5	3	3	1	1	Q63603	Q63603	FUNCTION: Guanine nucleotide-exchange factor (GEF) that activates CDC42 by exchanging bound GDP for free GTP. Overexpression induces filopodia formation (By similarity). {ECO:0000250|UniProtKB:Q8BIK4, ECO:0000250|UniProtKB:Q9BZ29}.
24.8269	24.6708	25.572	25.5708	26.1191	26.0233	26.7878	26.7403	23.8432	24.0361	21.3412	19.0856	2.15723	1.25751	1.37941	-3.08364	1.97268	-4.34115	A0A8I6A0N6_RAT	Dop1a	DOP1A	DOP1 leucine zipper like protein A	24	19	30	33	36	37	45	45	13	15	6	4	32	23	36	43	53	52	73	68	16	17	7	4	A0A8I6A0N6	A0A8I6A0N6
25.3294	25.5565	24.8966	24.8565	25.0399	24.987	25.8073	25.7404	25.9511	25.8859	25.4524	25.3345	0.363714	0.233918	1.13157	0.496234	0.435685	0.262317	A0A0G2JXD9_RAT	Dop1b	DOP1B	DOP1 leucine zipper like protein B	4	4	5	7	7	8	14	11	8	9	4	3	3	4	4	6	6	8	14	14	7	9	3	2	A0A0G2JXD9	A0A0G2JXD9
24.3644	24.1401	23.4422	23.0505	24.1049	24.1452	24.8231	24.6043	23.944	24.0784	23.5627	24.0885	0.976935	0.670103	0.203992	0.169102	1.23401	-0.501	A0A8I6A008_RAT	Dpm1	DPM1	Dolichol-phosphate mannosyltransferase subunit 1 (EC 2.4.1.83)	5	5	3	2	4	3	4	4	3	3	4	4	5	6	3	2	5	3	5	5	4	3	4	4	A0A8I6A008	A0A8I6A008	FUNCTION: Transfers mannose from GDP-mannose to dolichol monophosphate to form dolichol phosphate mannose (Dol-P-Man) which is the mannosyl donor in pathways leading to N-glycosylation, glycosyl phosphatidylinositol membrane anchoring, and O-mannosylation of proteins; catalytic subunit of the dolichol-phosphate mannose (DPM) synthase complex. {ECO:0000256|ARBA:ARBA00002636}.
24.2202	24.1859	24.98	24.6463	25.1118	24.9718	26.6316	26.7167	22.5818	23.2704	22.0036	21.877	1.42172	1.34989	2.86126	-2.07488	3.02002	-3.42477	DPY30_RAT	Dpy30	DPY30	Protein dpy-30 homolog (Dpy-30-like protein) (Dpy-30L) (Protein rAIP1)	2	2	2	1	2	2	2	2	1	2	1	1	2	2	2	2	2	2	2	2	1	2	1	1	Q8K3E7	Q8K3E7	FUNCTION: As part of the MLL1/MLL complex, involved in the methylation of histone H3 at 'Lys-4', particularly trimethylation. Histone H3 'Lys-4' methylation represents a specific tag for epigenetic transcriptional activation. May play some role in histone H3 acetylation. In embryonic stem cells, may play a crucial role in retinoic acid-induced differentiation along the neural lineage, regulating …
28.0204	27.9374	28.058	28.0635	28.0685	28.1072	29.2381	29.1792	28.7533	28.7786	28.2801	28.2549	0.993644	0.62845	1.82853	0.496897	0.140684	-0.131553	DPYL2_RAT	Dpysl2	DPYSL2	Dihydropyrimidinase-related protein 2 (DRP-2) (Collapsin response mediator protein 2) (CRMP-2) (Turned on after division 64 kDa protein) (TOAD-64)	28	28	28	29	30	30	33	32	29	31	29	28	51	44	45	50	50	59	64	73	55	56	46	47	P47942	P47942	FUNCTION: Plays a role in neuronal development and polarity, as well as in axon growth and guidance, neuronal growth cone collapse and cell migration. Necessary for signaling by class 3 semaphorins and subsequent remodeling of the cytoskeleton. May play a role in endocytosis (By similarity). {ECO:0000250}.
28.1071	28.1564	27.9616	27.8805	27.9852	27.9829	28.881	28.8448	28.4682	28.4279	28.1098	28.0634	0.744676	0.397058	1.00967	0.2409	0.228892	-0.156158	DPYL3_RAT	Dpysl3	DPYSL3	Dihydropyrimidinase-related protein 3 (DRP-3) (Collapsin response mediator protein 4) (CRMP-4) (TOAD-64/Ulip/CRMP) (TUC-4b)	27	26	23	22	25	24	27	29	26	29	25	23	36	43	37	40	31	39	47	47	46	38	34	40	Q62952	Q62952	FUNCTION: Necessary for signaling by class 3 semaphorins and subsequent remodeling of the cytoskeleton. Plays a role in axon guidance, neuronal growth cone collapse and cell migration. {ECO:0000269|PubMed:12684468}.
22.7632	23.3961	23.267	23.627	22.9862	23.1724	24.6822	24.6347	24.5014	24.4415	23.3479	22.8918	0.576734	0.605532	0.564253	0.532305	0.0418385	-0.0732265	DPYL4_RAT	Dpysl4	DPYSL4	Dihydropyrimidinase-related protein 4 (DRP-4) (Collapsin response mediator protein 3) (CRMP-3) (UNC33-like phosphoprotein 4) (ULIP-4)	2	3	3	3	3	2	8	6	5	6	2	1	2	4	3	3	3	4	11	8	8	11	2	1	Q62951	Q62951	FUNCTION: Necessary for signaling by class 3 semaphorins and subsequent remodeling of the cytoskeleton. Plays a role in axon guidance, neuronal growth cone collapse and cell migration (By similarity). {ECO:0000250}.
27.5483	27.5516	26.7857	26.732	26.7054	26.7655	27.6637	27.5951	27.7217	27.696	27.3848	27.321	0.0278438	0.0280471	0.734359	0.376516	0.588742	0.348469	DPYL5_RAT	Dpysl5	DPYSL5	Dihydropyrimidinase-related protein 5 (DRP-5) (UNC33-like phosphoprotein 6) (ULIP-6)	21	19	20	19	17	20	24	21	23	26	21	21	27	28	24	28	22	22	34	24	31	38	30	30	Q9JHU0	Q9JHU0	FUNCTION: Involved in the negative regulation of dendrite outgrowth. {ECO:0000250|UniProtKB:Q9BPU6}.
21.1271	21.0061	21.2942	21.0632	21.1383	21.6104	22.6798	24.0325	22.8453	22.9126	21.3436	21.5106	0.988964	1.24258	1.28668	1.03036	0.10151	-0.212223	A0A8J8YRV3_RAT	Drg1	DRG1	Developmentally regulated GTP binding protein 1	1	1	1	1	2	1	3	5	4	3	1	3	1	1	1	1	2	1	3	5	4	3	1	2	A0A8J8YRV3	A0A8J8YRV3
22.7416	22.6089	22.3254	22.6055	22.9085	22.8546	22.9396	23.0103	23.4947	23.4514	22.6438	22.2346	2.06317	0.357922	0.558681	0.385802	0.030749	0.0278802	A0A8I5ZWK0_RAT	Drg2	DRG2	Developmentally regulated GTP binding protein 2	4	3	2	4	2	3	4	3	3	2	5	3	5	3	2	6	3	3	4	4	4	4	5	4	A0A8I5ZWK0	A0A8I5ZWK0
24.2623	23.3177	25.2638	25.2228	25.4039	25.2799	25.6087	25.0867	25.5034	25.3954	23.374	23.6897	0.880694	0.828161	0.0121223	-0.0260458	0.73622	-0.854207	A0A8I5ZQD4_RAT	Dst	DST	Dystonin	41	35	90	88	92	87	102	97	93	95	36	36	43	34	104	94	98	97	112	98	108	111	38	38	A0A8I5ZQD4	A0A8I5ZQD4
24.1154	24.5453	24.8369	24.5585	24.4219	24.9325	25.8517	25.7989	25.1703	24.3399	23.2386	24.1947	1.00387	0.737245	0.271501	-0.278121	0.990541	-1.01537	DEST_RAT	Dstn	DSTN	Destrin (Actin-depolymerizing factor) (ADF)	4	6	4	4	5	4	9	7	8	5	3	3	7	6	5	4	4	4	9	7	10	6	3	3	Q7M0E3	Q7M0E3	FUNCTION: Actin-depolymerizing protein. Severs actin filaments (F-actin) and binds to actin monomers (G-actin). Acts in a pH-independent manner. {ECO:0000250|UniProtKB:P60981, ECO:0000250|UniProtKB:Q9R0P5}.
27.8693	27.8741	26.426	26.3834	26.7733	26.7908	27.2438	27.3169	28.3473	28.3198	27.7137	27.7077	0.0867121	-0.107011	0.986461	0.883921	2.28945	0.990932	DYHC1_RAT	Dync1h1	DYNC1H1	Cytoplasmic dynein 1 heavy chain 1 (Cytoplasmic dynein heavy chain 1) (Dynein heavy chain, cytosolic) (MAP 1C)	223	221	164	158	185	178	193	208	247	243	220	221	329	334	212	212	245	249	266	286	383	382	335	317	P38650	P38650	FUNCTION: Cytoplasmic dynein 1 acts as a motor for the intracellular retrograde motility of vesicles and organelles along microtubules. Dynein has ATPase activity; the force-producing power stroke is thought to occur on release of ADP. Plays a role in mitotic spindle assembly and metaphase plate congression. {ECO:0000250|UniProtKB:Q14204}.
22.163	23.1235	20.3122	20.2051	20.2537	20.251	24.9529	25.7344	23.5605	23.1908	20.7921	20.909	0.353058	1.34703	0.265872	0.662113	0.159557	-0.68492	DC1I1_RAT	Dync1i1	DYNC1I1	Cytoplasmic dynein 1 intermediate chain 1 (Cytoplasmic dynein intermediate chain 1) (Dynein intermediate chain 1, cytosolic) (DH IC-1)	5	4	2	1	1	1	8	12	6	5	1	2	5	4	2	1	1	2	7	14	7	5	1	3	Q63100	Q63100	FUNCTION: Acts as one of several non-catalytic accessory components of the cytoplasmic dynein 1 complex that are thought to be involved in linking dynein to cargos and to adapter proteins that regulate dynein function. Cytoplasmic dynein 1 acts as a motor for the intracellular retrograde motility of vesicles and organelles along microtubules. The intermediate chains mediate the binding of dynein …
NaN	NaN	NaN	NaN	NaN	NaN	NaN	NaN	24.2686	23.934	20.5119	24.5879	NaN	0	0	NaN	0	NaN	DC1I2_RAT	Dync1i2	DYNC1I2	Cytoplasmic dynein 1 intermediate chain 2 (Cytoplasmic dynein intermediate chain 2) (Dynein intermediate chain 2, cytosolic) (DH IC-2)	NaN	NaN	NaN	NaN	NaN	NaN	NaN	NaN	1	1	0	1	NaN	NaN	NaN	NaN	NaN	NaN	NaN	NaN	1	1	0	1	Q62871	Q62871	FUNCTION: Acts as one of several non-catalytic accessory components of the cytoplasmic dynein 1 complex that are thought to be involved in linking dynein to cargos and to adapter proteins that regulate dynein function (PubMed:11340075). Cytoplasmic dynein 1 acts as a motor for the intracellular retrograde motility of vesicles and organelles along microtubules (PubMed:11340075). The intermediate c…
26.8506	26.8093	25.5485	25.5976	26.0047	25.9009	26.3207	26.4568	27.2602	27.2522	26.875	26.8734	0.0272967	-0.0307441	1.1998	0.863691	2.70937	0.894435	DC1L1_RAT	Dync1li1	DYNC1LI1	Cytoplasmic dynein 1 light intermediate chain 1 (Dynein light chain A) (DLC-A) (Dynein light intermediate chain 1, cytosolic)	22	22	13	15	19	15	20	20	24	21	21	20	36	34	16	14	20	20	28	28	38	41	29	29	Q9QXU8	Q9QXU8	FUNCTION: Acts as one of several non-catalytic accessory components of the cytoplasmic dynein 1 complex that are thought to be involved in linking dynein to cargos and to adapter proteins that regulate dynein function. Cytoplasmic dynein 1 acts as a motor for the intracellular retrograde motility of vesicles and organelles along microtubules. May play a role in binding dynein to membranous organe…
23.3938	24.1717	20.7905	20.8348	21.8641	22.3673	23.9809	23.9923	24.5252	24.4326	23.5442	24.1853	0.307701	0.753449	1.08427	1.87413	0.96868	1.12068	DC1L2_RAT	Dync1li2	DYNC1LI2	Cytoplasmic dynein 1 light intermediate chain 2 (Dynein light intermediate chain 2, cytosolic) (LIC-2) (LIC53/55)	7	7	2	2	3	3	9	8	9	8	6	8	8	7	2	1	2	2	9	8	10	9	5	7	Q62698	Q62698	FUNCTION: Acts as one of several non-catalytic accessory components of the cytoplasmic dynein 1 complex that are thought to be involved in linking dynein to cargos and to adapter proteins that regulate dynein function. Cytoplasmic dynein 1 acts as a motor for the intracellular retrograde motility of vesicles and organelles along microtubules. May play a role in binding dynein to membranous organe…
27.5385	27.6518	28.5949	28.5977	28.8323	28.8574	28.755	28.8835	28.4907	28.1465	27.7077	26.9005	1.34879	0.736323	0.259509	-0.284384	1.59913	-1.02071	DYL1_RAT	Dynll1	DYNLL1	Dynein light chain 1, cytoplasmic (8 kDa dynein light chain) (DLC8) (Dynein light chain LC8-type 1) (Protein inhibitor of neuronal nitric oxide synthase) (PIN)	4	5	3	3	4	4	4	6	4	6	5	3	8	6	10	14	12	15	11	11	11	10	10	5	P63170;Q78P75	P63170	FUNCTION: Acts as one of several non-catalytic accessory components of the cytoplasmic dynein 1 complex that are thought to be involved in linking dynein to cargos and to adapter proteins that regulate dynein function. Cytoplasmic dynein 1 acts as a motor for the intracellular retrograde motility of vesicles and organelles along microtubules. May play a role in changing or maintaining the spatial…
NaN	NaN	NaN	NaN	23.7104	23.5797	24.0615	24.1612	24.2186	24.1266	23.7314	23.7894	0	NaN	0	NaN	0.188071	0.0882916	DYLT1_RAT	Dynlt1	DYNLT1	Dynein light chain Tctex-type 1 (Activator of G-protein signaling 2) (AGS2) (T-complex testis-specific protein 1 homolog)	NaN	NaN	NaN	NaN	2	2	2	2	2	2	2	2	NaN	NaN	NaN	NaN	4	2	2	2	2	2	2	3	Q9Z336	Q9Z336	FUNCTION: Acts as one of several non-catalytic accessory components of the cytoplasmic dynein 1 complex that are thought to be involved in linking dynein to cargos and to adapter proteins that regulate dynein function. Cytoplasmic dynein 1 acts as a motor for the intracellular retrograde motility of vesicles and organelles along microtubules. Binds to transport cargos and is involved in apical ca…
22.7868	22.6945	23.0825	23.4947	22.7472	23.2045	24.4554	24.7721	23.9055	23.8259	22.1111	23.192	0.737184	0.780178	0.215583	0.243997	0.36298	-0.536181	DYR1A_RAT	Dyrk1a	DYRK1A	Dual specificity tyrosine-phosphorylation-regulated kinase 1A (EC 2.7.11.23) (EC 2.7.12.1) (Dual specificity YAK1-related kinase) (Protein kinase minibrain homolog) (MNBH) (RP86)	3	3	3	5	5	4	10	10	5	7	3	4	3	3	3	4	5	4	12	11	6	7	3	4	Q63470	Q63470	FUNCTION: Dual-specificity kinase which possesses both serine/threonine and tyrosine kinase activities (PubMed:8631952, PubMed:9748265, PubMed:18938227, PubMed:22998443). Exhibits a substrate preference for proline at position P+1 and arginine at position P-3 (By similarity). Plays an important role in double-strand breaks (DSBs) repair following DNA damage (By similarity). Mechanistically, phosp…
NaN	NaN	NaN	NaN	22.7248	19.7511	23.8648	23.2164	23.9952	23.8355	21.1162	22.9782	0	NaN	0	NaN	0.209431	0.592016	DZAN1_RAT	Dzank1	DZANK1	Double zinc ribbon and ankyrin repeat-containing protein 1	NaN	NaN	NaN	NaN	1	0	3	2	3	4	0	2	NaN	NaN	NaN	NaN	1	0	3	2	3	5	0	2	D4A039	D4A039	FUNCTION: Involved in vesicle transport in photoreceptor cells. {ECO:0000250|UniProtKB:Q1LXR6}.
24.0065	23.917	23.8197	23.827	24.3611	24.2823	24.9522	24.9382	24.7178	24.809	24.2273	24.2764	2.13935	0.740924	2.12523	0.615095	0.21422	-0.12583	D4A1V8_RAT	Dzip3	DZIP3	RING-type E3 ubiquitin transferase (EC 2.3.2.27)	15	14	13	10	21	22	24	29	24	24	18	17	16	13	15	11	22	26	30	39	27	28	21	20	D4A1V8	D4A1V8
22.7428	20.3785	22.3174	22.6197	NaN	NaN	NaN	NaN	NaN	NaN	NaN	NaN	0	NaN	0	NaN	NaN	0	RCAS1_RAT	Ebag9	EBAG9	Receptor-binding cancer antigen expressed on SiSo cells (Estrogen receptor-binding fragment-associated gene 9 protein)	1	0	1	1	NaN	NaN	NaN	NaN	NaN	NaN	NaN	NaN	1	0	1	1	NaN	NaN	NaN	NaN	NaN	NaN	NaN	NaN	Q5PQP2	Q5PQP2	FUNCTION: May participate in suppression of cell proliferation and induces apoptotic cell death through activation of interleukin-1-beta converting enzyme (ICE)-like proteases. {ECO:0000250}.
NaN	NaN	NaN	NaN	28.0893	27.8553	28.6671	28.8587	NaN	NaN	NaN	NaN	0	NaN	NaN	0	0	NaN	A0A8I6AH81_RAT	Ecpas	ECPAS	Ecm29 proteasome adaptor and scaffold	NaN	NaN	NaN	NaN	4	3	8	6	NaN	NaN	NaN	NaN	NaN	NaN	NaN	NaN	3	2	12	7	NaN	NaN	NaN	NaN	A0A8I6AH81	A0A8I6AH81
22.8117	23.0646	22.657	22.2477	23.7301	23.9044	24.8648	25.1632	24.2431	24.2822	22.9431	23.4672	2.33517	1.72037	1.52758	1.03864	0.690011	-0.681728	F1M7Z1_RAT	Edc3	EDC3	Enhancer of mRNA-decapping protein 3 (YjeF domain-containing protein 1)	2	3	1	1	3	4	6	8	5	5	3	4	2	3	1	1	2	4	6	6	6	5	6	5	F1M7Z1	F1M7Z1
25.456	25.4543	25.9248	25.8882	26.1408	26.1743	26.5999	26.5342	26.3527	25.6269	25.6222	25.5751	2.07584	0.681509	0.196457	0.113397	1.37139	-0.568111	EDC4_RAT	Edc4	EDC4	Enhancer of mRNA-decapping protein 4	25	26	35	34	38	37	42	41	37	35	27	25	34	34	53	43	49	54	59	57	55	47	38	36	Q3ZAV8	Q3ZAV8	FUNCTION: In the process of mRNA degradation, seems to play a role in mRNA decapping. Component of a complex containing DCP2 and DCP1A which functions in decapping of ARE-containing mRNAs. Promotes complex formation between DCP1A and DCP2. Enhances the catalytic activity of DCP2 (in vitro). {ECO:0000250|UniProtKB:Q6P2E9}.
NaN	NaN	NaN	NaN	23.8083	23.6571	24.7672	24.3065	25.3478	25.381	22.4721	21.0202	0	NaN	0	NaN	0.206373	-0.579497	A0A8I5ZV67_RAT	Eea1	EEA1	Early endosome antigen 1	NaN	NaN	NaN	NaN	13	9	17	13	22	19	3	1	NaN	NaN	NaN	NaN	14	11	17	16	23	21	1	1	A0A8I5ZV67	A0A8I5ZV67
28.8672	28.8718	28.7676	28.7743	29.0683	29.0181	29.1983	29.1248	29.3038	29.2748	28.6602	28.6725	2.96638	0.282166	0.376591	0.157643	0.280731	-0.124523	EF1A1_RAT	Eef1a1	EEF1A1	Elongation factor 1-alpha 1 (EF-1-alpha-1) (EC 3.6.5.-) (Elongation factor Tu) (EF-Tu) (Eukaryotic elongation factor 1 A-1) (eEF1A-1)	21	20	22	21	23	23	25	24	26	24	20	24	47	48	47	44	57	55	57	57	67	63	47	51	P62630;M0R757;F1M6C2	P62630	FUNCTION: Translation elongation factor that catalyzes the GTP-dependent binding of aminoacyl-tRNA (aa-tRNA) to the A-site of ribosomes during the elongation phase of protein synthesis. Base pairing between the mRNA codon and the aa-tRNA anticodon promotes GTP hydrolysis, releasing the aa-tRNA from EEF1A1 and allowing its accommodation into the ribosome. The growing protein chain is subsequently …
23.3129	23.8256	23.3514	23.7552	23.8185	23.5645	25.299	25.6254	24.9462	24.9202	24.3781	23.1434	0.973088	1.01559	0.898997	0.785717	0.129263	-0.229872	EF1A2_RAT	Eef1a2	EEF1A2	Elongation factor 1-alpha 2 (EF-1-alpha-2) (Eukaryotic elongation factor 1 A-2) (eEF1A-2) (Statin-S1)	11	11	11	12	12	13	14	16	15	15	13	11	5	5	4	6	5	5	8	11	6	8	6	5	P62632	P62632	FUNCTION: This protein promotes the GTP-dependent binding of aminoacyl-tRNA to the A-site of ribosomes during protein biosynthesis.
24.1202	24.1742	24.4037	24.1945	24.8717	24.8363	26.0936	26.1646	25.2895	25.0421	24.292	24.3884	1.83586	1.26839	1.09489	0.529855	0.836007	-0.738535	A6IPG1_RAT	Eef1b2	EEF1B2	Elongation factor 1-beta	5	5	5	5	5	5	5	6	5	6	5	5	3	4	3	4	3	5	5	9	5	5	4	6	B5DEN5	B5DEN5	FUNCTION: EF-1-beta and EF-1-delta stimulate the exchange of GDP bound to EF-1-alpha to GTP. {ECO:0000256|ARBA:ARBA00002937}.
25.1962	25.0901	25.5311	25.3472	25.8815	25.8323	26.872	26.8714	26.2683	26.2159	25.4956	25.4678	1.88127	1.07314	1.26147	0.570776	0.658721	-0.502364	EF1D_RAT	Eef1d	EEF1D	Elongation factor 1-delta (EF-1-delta)	6	8	8	10	14	12	16	15	11	11	11	9	6	8	9	11	17	16	24	23	13	16	11	13	Q68FR9	Q68FR9	FUNCTION: [Isoform 1]: EF-1-beta and EF-1-delta stimulate the exchange of GDP bound to EF-1-alpha to GTP, regenerating EF-1-alpha for another round of transfer of aminoacyl-tRNAs to the ribosome. {ECO:0000250}.; FUNCTION: [Isoform 2]: Regulates induction of heat-shock-responsive genes through association with heat shock transcription factors and direct DNA-binding at heat shock promoter elements …
25.9365	25.8239	25.361	25.3699	25.6648	25.8053	26.7133	26.4376	26.3169	26.4545	25.6981	26.0639	0.92661	0.53244	1.20115	0.510538	0.0248857	-0.0219016	B2RYN3_RAT	Eef1e1	EEF1E1	Eukaryotic translation elongation factor 1 epsilon 1	7	7	5	5	6	6	8	8	7	8	6	8	8	7	5	9	7	7	13	8	9	10	6	11	B2RYN3	B2RYN3
27.5725	27.3076	27.8067	27.7648	28.3461	28.1838	29.1767	29.2467	28.4433	28.3888	27.473	27.4832	2.0338	1.12544	0.524424	0.334178	1.0624	-0.791262	EF1G_RAT	Eef1g	EEF1G	Elongation factor 1-gamma (EF-1-gamma) (eEF-1B gamma)	20	20	20	19	23	20	26	24	21	18	21	20	33	29	33	25	55	37	62	50	39	33	36	31	Q68FR6	Q68FR6	FUNCTION: Probably plays a role in anchoring the complex to other cellular components.
26.8764	26.8055	26.3535	26.3305	26.5029	26.7798	27.5271	27.6371	27.4758	27.4301	26.8572	26.9092	0.828778	0.520267	1.40567	0.576582	0.0617034	0.0563149	EF2_RAT	Eef2	EEF2	Elongation factor 2 (EF-2) (EC 3.6.5.-)	40	34	34	32	31	38	42	43	42	40	35	37	54	54	45	49	45	55	60	73	67	69	53	54	P05197	P05197	FUNCTION: Catalyzes the GTP-dependent ribosomal translocation step during translation elongation. During this step, the ribosome changes from the pre-translocational (PRE) to the post-translocational (POST) state as the newly formed A-site-bound peptidyl-tRNA and P-site-bound deacylated tRNA move to the P and E sites, respectively. Catalyzes the coordinated movement of the two tRNA molecules, the…
20.9776	21.1607	21.1827	20.7902	20.6744	20.7379	21.3039	21.8573	22.2514	22.7401	19.9134	21.1144	0.151448	0.115566	0.31673	0.477028	0.208726	0.361463	A0A8I6AN39_RAT	Eefsec	EEFSEC	Eukaryotic elongation factor, selenocysteine-tRNA-specific	2	2	1	1	2	1	2	1	3	4	0	1	3	2	2	1	3	1	2	2	3	5	0	2	A0A8I6AN39	A0A8I6AN39
NaN	NaN	NaN	NaN	22.1011	22.2592	24.4006	24.0882	NaN	NaN	NaN	NaN	0	NaN	NaN	0	0	NaN	A0A8I5ZLM3_RAT	Efcab14	EFCAB14	EF-hand calcium binding domain 14	NaN	NaN	NaN	NaN	2	3	8	5	NaN	NaN	NaN	NaN	NaN	NaN	NaN	NaN	1	3	10	8	NaN	NaN	NaN	NaN	A0A8I5ZLM3	A0A8I5ZLM3
NaN	NaN	NaN	NaN	21.9986	22.2161	23.2352	23.386	22.5306	22.2803	20.7003	21.0841	0	NaN	0	NaN	0.9529	-1.06016	A6IWT6_RAT	Efnb2	EFNB2	Ephrin B2	NaN	NaN	NaN	NaN	2	2	3	3	1	1	0	1	NaN	NaN	NaN	NaN	3	2	4	4	1	2	0	1	B2B9A9	B2B9A9
23.117	22.4568	23.0646	23.403	23.9144	24.1033	25.4513	25.3558	24.295	24.0943	22.9794	21.5526	2.02642	1.69582	0.124699	0.219935	1.01705	-1.47588	G3V7D4_RAT	Efnb3	EFNB3	Ephrin B3	3	1	2	3	4	4	9	8	6	5	2	2	2	2	2	3	5	7	11	12	8	6	3	3	G3V7D4	G3V7D4
NaN	NaN	NaN	NaN	22.4064	21.3648	22.8846	22.7829	NaN	NaN	NaN	NaN	0	NaN	NaN	0	0	NaN	F1LTW9_RAT	Efr3b	EFR3B	EFR3 homolog B	NaN	NaN	NaN	NaN	2	1	1	3	NaN	NaN	NaN	NaN	NaN	NaN	NaN	NaN	2	1	0	3	NaN	NaN	NaN	NaN	F1LTW9	F1LTW9
23.7489	23.7606	23.4248	23.397	24.1073	24.2755	24.4548	24.4916	23.7908	24.0064	23.7736	23.5217	2.8706	0.749458	0.649508	0.190312	2.24766	-0.559145	F1LM66_RAT	Eftud2	EFTUD2	116 kDa U5 small nuclear ribonucleoprotein component (U5 snRNP-specific protein, 116 kDa)	9	11	5	6	11	13	9	13	9	11	7	5	8	10	4	6	11	13	11	13	9	10	6	4	F1LM66	F1LM66
NaN	NaN	NaN	NaN	23.6213	23.0606	25.4324	25.2173	24.4628	24.5671	23.3174	20.7054	0	NaN	0	NaN	0.447294	-1.06973	F1LVX2_RAT	Ehbp1	EHBP1	EH domain binding protein 1	NaN	NaN	NaN	NaN	7	4	11	13	8	9	5	2	NaN	NaN	NaN	NaN	7	4	16	18	11	11	5	3	F1LVX2	F1LVX2
23.8226	23.8431	23.4373	23.2276	23.9277	23.9747	24.5451	24.4819	25.5469	25.4461	24.4732	24.3131	1.57772	0.649702	2.06895	1.36216	1.02186	0.712463	EHD1_RAT	Ehd1	EHD1	EH domain-containing protein 1	12	9	6	6	11	13	14	16	25	23	14	16	12	11	8	6	14	16	18	19	31	31	19	19	Q641Z6	Q641Z6	FUNCTION: ATP- and membrane-binding protein that controls membrane reorganization/tubulation upon ATP hydrolysis. In vitro causes vesiculation of endocytic membranes (By similarity). Acts in early endocytic membrane fusion and membrane trafficking of recycling endosomes (By similarity). Recruited to endosomal membranes upon nerve growth factor stimulation, indirectly regulates neurite outgrowth (…
NaN	NaN	NaN	NaN	20.811	21.7505	23.1385	23.1124	NaN	NaN	NaN	NaN	0	NaN	NaN	0	0	NaN	A0A0G2K889_RAT	Ehmt1	EHMT1	Euchromatic histone lysine methyltransferase 1	NaN	NaN	NaN	NaN	2	0	5	4	NaN	NaN	NaN	NaN	NaN	NaN	NaN	NaN	2	0	4	3	NaN	NaN	NaN	NaN	A0A0G2K889	A0A0G2K889
NaN	NaN	NaN	NaN	NaN	NaN	NaN	NaN	23.3138	23.4133	23.2454	23.2403	NaN	0	0	NaN	0	NaN	EI2BB_RAT	Eif2b2	EIF2B2	Translation initiation factor eIF2B subunit beta (eIF2B GDP-GTP exchange factor subunit beta)	NaN	NaN	NaN	NaN	NaN	NaN	NaN	NaN	4	2	4	3	NaN	NaN	NaN	NaN	NaN	NaN	NaN	NaN	4	2	3	4	Q62818	Q62818	FUNCTION: Acts as a component of the translation initiation factor 2B (eIF2B) complex, which catalyzes the exchange of GDP for GTP on eukaryotic initiation factor 2 (eIF2) gamma subunit. Its guanine nucleotide exchange factor activity is repressed when bound to eIF2 complex phosphorylated on the alpha subunit, thereby limiting the amount of methionyl-initiator methionine tRNA available to the rib…
NaN	NaN	NaN	NaN	20.4501	21.7596	21.8094	22.7506	NaN	NaN	NaN	NaN	0	NaN	NaN	0	0	NaN	EI2BG_RAT	Eif2b3	EIF2B3	Translation initiation factor eIF2B subunit gamma (eIF2B GDP-GTP exchange factor subunit gamma)	NaN	NaN	NaN	NaN	1	1	3	4	NaN	NaN	NaN	NaN	NaN	NaN	NaN	NaN	1	1	3	5	NaN	NaN	NaN	NaN	P70541	P70541	FUNCTION: Acts as a component of the translation initiation factor 2B (eIF2B) complex, which catalyzes the exchange of GDP for GTP on the eukaryotic initiation factor 2 (eIF2) complex gamma subunit. Its guanine nucleotide exchange factor activity is repressed when bound to eIF2 complex phosphorylated on the alpha subunit, thereby limiting the amount of methionyl-initiator methionine tRNA availabl…
NaN	NaN	NaN	NaN	NaN	NaN	NaN	NaN	23.6748	24.168	23.0296	23.8833	NaN	0	0	NaN	0	NaN	EI2BD_RAT	Eif2b4	EIF2B4	Translation initiation factor eIF2B subunit delta (eIF2B GDP-GTP exchange factor subunit delta)	NaN	NaN	NaN	NaN	NaN	NaN	NaN	NaN	5	7	2	5	NaN	NaN	NaN	NaN	NaN	NaN	NaN	NaN	5	8	2	6	Q63186	Q63186	FUNCTION: Acts as a component of the translation initiation factor 2B (eIF2B) complex, which catalyzes the exchange of GDP for GTP on eukaryotic initiation factor 2 (eIF2) gamma subunit. Its guanine nucleotide exchange factor activity is repressed when bound to eIF2 complex phosphorylated on the alpha subunit, thereby limiting the amount of methionyl-initiator methionine tRNA available to the rib…
23.7991	23.7656	23.3545	19.6034	23.8932	24.1946	25.163	24.9711	24.8125	24.1398	23.6772	22.4881	0.924631	1.92482	0.459663	1.14878	0.644428	-0.776043	IF2A_RAT	Eif2s1	EIF2S1	Eukaryotic translation initiation factor 2 subunit 1 (Eukaryotic translation initiation factor 2 subunit alpha) (eIF-2-alpha) (eIF-2A) (eIF-2alpha) (eIF2-alpha)	4	5	5	2	6	5	8	9	5	5	6	3	5	4	7	2	7	5	11	9	6	5	6	3	P68101	P68101	FUNCTION: Member of the eIF2 complex that functions in the early steps of protein synthesis by forming a ternary complex with GTP and initiator tRNA. This complex binds to a 40S ribosomal subunit, followed by mRNA binding to form a 43S pre-initiation complex. Junction of the 60S ribosomal subunit to form the 80S initiation complex is preceded by hydrolysis of the GTP bound to eIF2 and release of …
22.5801	22.9812	20.6456	22.4224	22.3706	22.6883	24.0133	24.0113	23.0157	22.9526	21.3127	23.3842	0.824099	1.11356	0.309417	0.508974	0.424742	-0.604591	A6KI11_RAT	Eif2s2	EIF2S2	Eukaryotic translation initiation factor 2 subunit 2 (Eukaryotic translation initiation factor 2 subunit beta)	1	3	0	1	2	2	3	3	3	2	0	3	1	4	0	1	2	2	3	3	3	2	0	4	Q6P685	Q6P685	FUNCTION: Component of the eIF2 complex that functions in the early steps of protein synthesis by forming a ternary complex with GTP and initiator tRNA. This complex binds to a 40S ribosomal subunit, followed by mRNA binding to form the 43S pre-initiation complex (43S PIC). Junction of the 60S ribosomal subunit to form the 80S initiation complex is preceded by hydrolysis of the GTP bound to eIF2 …
24.3357	24.4133	23.1445	23.4668	24.5665	24.6931	25.4036	25.4401	25.0556	24.6499	24.2998	24.3904	1.63842	1.18576	1.10474	0.758864	0.730818	-0.426891	IF2G_RAT	Eif2s3	EIF2S3	Eukaryotic translation initiation factor 2 subunit 3, X-linked (EC 3.6.5.3) (Eukaryotic translation initiation factor 2 subunit gamma, X-linked) (eIF2-gamma) (eIF2-gamma X) (PP42)	5	5	3	2	7	7	8	7	7	4	6	5	5	6	4	3	7	7	9	8	7	4	7	6	P81795	P81795	FUNCTION: Member of the eIF2 complex that functions in the early steps of protein synthesis by forming a ternary complex with GTP and initiator tRNA. This complex binds to a 40S ribosomal subunit, followed by mRNA binding to form the 43S pre-initiation complex (43S PIC). Junction of the 60S ribosomal subunit to form the 80S initiation complex is preceded by hydrolysis of the GTP bound to eIF2 and…
26.5836	26.5087	26.457	26.4268	27.0024	27.0101	27.874	27.9671	27.7371	27.6012	26.8198	26.7659	1.9614	0.969402	1.54474	0.736998	0.259433	-0.232405	EIF3A_RAT	Eif3a	EIF3A	Eukaryotic translation initiation factor 3 subunit A (eIF3a) (Eukaryotic translation initiation factor 3 subunit 10) (eIF-3-theta)	20	20	19	26	32	31	49	59	51	43	32	29	24	24	18	29	37	37	56	77	61	51	38	32	Q1JU68	Q1JU68	FUNCTION: RNA-binding component of the eukaryotic translation initiation factor 3 (eIF-3) complex, which is required for several steps in the initiation of protein synthesis. The eIF-3 complex associates with the 40S ribosome and facilitates the recruitment of eIF-1, eIF-1A, eIF-2:GTP:methionyl-tRNAi and eIF-5 to form the 43S pre-initiation complex (43S PIC). The eIF-3 complex stimulates mRNA rec…
24.6795	24.683	24.5749	24.5414	25.1352	25.1644	25.9914	26.0494	25.7573	25.7461	24.7989	24.6995	2.04569	0.965371	1.12868	0.630723	0.37979	-0.334648	EIF3B_RAT	Eif3b	EIF3B	Eukaryotic translation initiation factor 3 subunit B (eIF3b) (Eukaryotic translation initiation factor 3 subunit 9) (eIF-3-eta)	15	15	13	13	18	19	30	27	23	23	16	14	16	16	15	14	18	26	37	35	29	31	20	15	Q4G061	Q4G061	FUNCTION: RNA-binding component of the eukaryotic translation initiation factor 3 (eIF-3) complex, which is required for several steps in the initiation of protein synthesis. The eIF-3 complex associates with the 40S ribosome and facilitates the recruitment of eIF-1, eIF-1A, eIF-2:GTP:methionyl-tRNAi and eIF-5 to form the 43S pre-initiation complex (43S PIC). The eIF-3 complex stimulates mRNA rec…
26.5467	26.5397	26.4109	26.4948	26.9653	26.9289	27.8038	27.7585	27.4749	27.4139	26.765	26.6796	1.92505	0.866086	1.48497	0.585309	0.383858	-0.280778	EIF3C_RAT	Eif3c	EIF3C	Eukaryotic translation initiation factor 3 subunit C (eIF3c) (Eukaryotic translation initiation factor 3 subunit 8) (eIF3 p110)	15	15	17	14	17	18	26	21	21	20	16	17	17	20	22	17	22	25	32	29	25	28	21	20	B5DFC8	B5DFC8	FUNCTION: Component of the eukaryotic translation initiation factor 3 (eIF-3) complex, which is required for several steps in the initiation of protein synthesis. The eIF-3 complex associates with the 40S ribosome and facilitates the recruitment of eIF-1, eIF-1A, eIF-2:GTP:methionyl-tRNAi and eIF-5 to form the 43S pre-initiation complex (43S PIC). The eIF-3 complex stimulates mRNA recruitment to …
24.211	24.1014	23.777	23.6022	24.4276	24.229	25.5919	25.0006	25.0998	25.3045	24.2055	23.852	1.40921	0.889379	0.938071	0.692556	0.163239	-0.196823	EIF3D_RAT	Eif3d	EIF3D	Eukaryotic translation initiation factor 3 subunit D (eIF3d) (Eukaryotic translation initiation factor 3 subunit 7) (eIF-3-zeta)	7	4	4	3	6	6	15	11	8	9	4	4	8	4	6	3	7	6	19	11	8	9	4	4	Q6AYK8	Q6AYK8	FUNCTION: mRNA cap-binding component of the eukaryotic translation initiation factor 3 (eIF-3) complex, a complex required for several steps in the initiation of protein synthesis of a specialized repertoire of mRNAs. The eIF-3 complex associates with the 40S ribosome and facilitates the recruitment of eIF-1, eIF-1A, eIF-2:GTP:methionyl-tRNAi and eIF-5 to form the 43S pre-initiation complex (43S …
23.9336	23.9637	23.8731	23.8715	24.6764	24.5263	25.5195	25.4362	25.0467	25.0615	24.2055	24.1837	2.34154	1.12913	1.54295	0.713852	0.540828	-0.415282	EIF3E_RAT	Eif3e	EIF3E	Eukaryotic translation initiation factor 3 subunit E (eIF3e) (Eukaryotic translation initiation factor 3 subunit 6) (eIF-3 p48)	6	7	6	7	12	12	20	16	15	16	10	10	10	9	10	10	19	16	34	33	24	19	12	13	Q641X8;A0A0G2K273	Q641X8	FUNCTION: Component of the eukaryotic translation initiation factor 3 (eIF-3) complex, which is required for several steps in the initiation of protein synthesis. The eIF-3 complex associates with the 40S ribosome and facilitates the recruitment of eIF-1, eIF-1A, eIF-2:GTP:methionyl-tRNAi and eIF-5 to form the 43S pre-initiation complex (43S PIC). The eIF-3 complex stimulates mRNA recruitment to …
22.4496	23.3689	22.8813	22.1313	22.7291	22.5299	23.8151	23.4629	22.5264	22.9055	20.8371	22.9423	0.477855	0.426448	0.300364	-0.404972	0.691704	-0.83142	D4AC36_RAT	Eif3f	EIF3F	Eukaryotic translation initiation factor 3 subunit F (eIF3f) (Eukaryotic translation initiation factor 3 subunit 5) (eIF-3-epsilon) (eIF3 p47)	1	2	2	1	1	2	4	4	2	3	1	2	1	2	2	1	1	2	4	5	2	3	1	3	D4AC36	D4AC36	FUNCTION: Component of the eukaryotic translation initiation factor 3 (eIF-3) complex, which is required for several steps in the initiation of protein synthesis. The eIF-3 complex associates with the 40S ribosome and facilitates the recruitment of eIF-1, eIF-1A, eIF-2:GTP:methionyl-tRNAi and eIF-5 to form the 43S pre-initiation complex (43S PIC). The eIF-3 complex stimulates mRNA recruitment to …
22.6398	22.8382	23.0556	22.848	23.7407	23.5477	24.7101	24.6864	24.5099	24.3485	23.0088	23.2056	2.22794	1.32585	1.23766	0.922827	0.352225	-0.403023	EIF3G_RAT	Eif3g	EIF3G	Eukaryotic translation initiation factor 3 subunit G (eIF3g) (Eukaryotic translation initiation factor 3 RNA-binding subunit) (eIF-3 RNA-binding subunit) (Eukaryotic translation initiation factor 3 subunit 4) (eIF-3-delta) (eIF3 p42) (eIF3 p44)	1	2	1	1	2	2	4	5	6	5	2	3	1	2	1	1	1	2	5	5	5	6	2	2	Q5RK09	Q5RK09	FUNCTION: RNA-binding component of the eukaryotic translation initiation factor 3 (eIF-3) complex, which is required for several steps in the initiation of protein synthesis. The eIF-3 complex associates with the 40S ribosome and facilitates the recruitment of eIF-1, eIF-1A, eIF-2:GTP:methionyl-tRNAi and eIF-5 to form the 43S pre-initiation complex (43S PIC). The eIF-3 complex stimulates mRNA rec…
23.8883	23.7331	23.3861	23.3611	23.946	23.9394	24.938	24.9658	24.7972	24.7103	23.9258	24.0179	1.43696	0.855134	1.58764	0.770649	0.0826369	-0.0844851	EIF3H_RAT	Eif3h	EIF3H	Eukaryotic translation initiation factor 3 subunit H (eIF3h) (Eukaryotic translation initiation factor 3 subunit 3) (eIF-3-gamma) (eIF3 p40 subunit)	5	5	3	2	4	5	7	7	5	5	3	5	5	5	4	2	5	5	8	8	7	5	4	8	Q6P9U8	Q6P9U8	FUNCTION: Component of the eukaryotic translation initiation factor 3 (eIF-3) complex, which is required for several steps in the initiation of protein synthesis. The eIF-3 complex associates with the 40S ribosome and facilitates the recruitment of eIF-1, eIF-1A, eIF-2:GTP:methionyl-tRNAi and eIF-5 to form the 43S pre-initiation complex (43S PIC). The eIF-3 complex stimulates mRNA recruitment to …
22.8964	23.2946	21.7641	22.3426	23.2643	23.1181	25.1637	24.5592	22.6034	23.1168	22.6705	23.5142	1.28572	1.45191	0.457759	0.401826	0.996574	-1.05008	EIF3I_RAT	Eif3i	EIF3I	Eukaryotic translation initiation factor 3 subunit I (eIF3i) (Eukaryotic translation initiation factor 3 subunit 2) (eIF-3-beta) (eIF3 p36)	1	2	1	2	2	2	6	7	1	3	3	3	1	2	1	2	2	1	8	7	1	2	3	3	B0BNA7	B0BNA7	FUNCTION: Component of the eukaryotic translation initiation factor 3 (eIF-3) complex, which is required for several steps in the initiation of protein synthesis. The eIF-3 complex associates with the 40S ribosome and facilitates the recruitment of eIF-1, eIF-1A, eIF-2:GTP:methionyl-tRNAi and eIF-5 to form the 43S pre-initiation complex (43S PIC). The eIF-3 complex stimulates mRNA recruitment to …
NaN	NaN	NaN	NaN	22.4956	21.7128	24.1056	23.9101	NaN	NaN	NaN	NaN	0	NaN	NaN	0	0	NaN	EIF3J_RAT	Eif3j	EIF3J	Eukaryotic translation initiation factor 3 subunit J (eIF3j) (Eukaryotic translation initiation factor 3 subunit 1) (eIF-3-alpha) (eIF3 p35)	NaN	NaN	NaN	NaN	3	3	4	5	NaN	NaN	NaN	NaN	NaN	NaN	NaN	NaN	3	3	5	5	NaN	NaN	NaN	NaN	A0JPM9	A0JPM9	FUNCTION: Component of the eukaryotic translation initiation factor 3 (eIF-3) complex, which is required for several steps in the initiation of protein synthesis. The eIF-3 complex associates with the 40S ribosome and facilitates the recruitment of eIF-1, eIF-1A, eIF-2:GTP:methionyl-tRNAi and eIF-5 to form the 43S pre-initiation complex (43S PIC). The eIF-3 complex stimulates mRNA recruitment to …
23.6827	23.3752	23.0958	23.961	23.9483	23.7874	25.0825	24.951	24.405	24.3892	23.633	23.4951	1.26352	0.913637	0.720195	0.451903	0.514065	-0.461734	A0A8I5ZX76_RAT	Eif3k	EIF3K	Eukaryotic translation initiation factor 3 subunit K (eIF3k) (Eukaryotic translation initiation factor 3 subunit 12) (eIF-3 p25)	2	2	1	2	2	1	3	2	1	2	2	2	2	2	1	1	2	1	3	2	2	1	2	3	A0A8I5ZX76	A0A8I5ZX76	FUNCTION: Component of the eukaryotic translation initiation factor 3 (eIF-3) complex, which is required for several steps in the initiation of protein synthesis. The eIF-3 complex associates with the 40S ribosome and facilitates the recruitment of eIF-1, eIF-1A, eIF-2:GTP:methionyl-tRNAi and eIF-5 to form the 43S pre-initiation complex (43S PIC). The eIF-3 complex stimulates mRNA recruitment to …
24.8977	24.8768	24.8907	24.5097	25.2867	25.1114	26.2692	26.345	25.9765	25.9401	25.013	24.9937	1.53843	0.959355	1.2473	0.687119	0.263842	-0.272236	G3V7G9_RAT	Eif3l	EIF3L	Eukaryotic translation initiation factor 3 subunit L (eIF3l) (Eukaryotic translation initiation factor 3 subunit 6-interacting protein) (Eukaryotic translation initiation factor 3 subunit E-interacting protein)	13	14	13	11	17	17	26	27	22	24	14	14	17	15	21	11	22	21	33	34	25	35	16	18	G3V7G9	G3V7G9	FUNCTION: Component of the eukaryotic translation initiation factor 3 (eIF-3) complex, which is required for several steps in the initiation of protein synthesis. The eIF-3 complex associates with the 40S ribosome and facilitates the recruitment of eIF-1, eIF-1A, eIF-2:GTP:methionyl-tRNAi and eIF-5 to form the 43S pre-initiation complex (43S PIC). The eIF-3 complex stimulates mRNA recruitment to …
22.2691	22.806	22.6499	22.6543	23.0034	22.8069	24.2092	23.9406	23.3917	23.5746	22.5443	22.6628	1.31241	0.895153	0.788114	0.448518	0.469531	-0.446635	D3ZAZ0_RAT	Eif3m	EIF3M	Eukaryotic translation initiation factor 3 subunit M (eIF3m)	3	4	3	4	3	4	6	6	5	6	2	4	4	4	3	3	4	6	8	7	5	6	3	5	D3ZAZ0	D3ZAZ0	FUNCTION: Component of the eukaryotic translation initiation factor 3 (eIF-3) complex, which is required for several steps in the initiation of protein synthesis. The eIF-3 complex associates with the 40S ribosome and facilitates the recruitment of eIF-1, eIF-1A, eIF-2:GTP:methionyl-tRNAi and eIF-5 to form the 43S pre-initiation complex (43S PIC). The eIF-3 complex stimulates mRNA recruitment to …
26.0861	26.148	25.5799	25.6722	26.3381	26.4004	26.6819	26.7434	26.5885	26.7713	25.9198	25.8732	2.05583	0.669386	0.758013	0.416644	0.453433	-0.252742	Q6P3V8_RAT	Eif4a1	EIF4A1	ATP-dependent RNA helicase (EC 3.6.4.13)	18	21	16	17	19	21	23	23	19	24	18	19	24	25	22	24	36	30	32	32	29	38	24	24	Q6P3V8	Q6P3V8	FUNCTION: ATP-dependent RNA helicase which is a subunit of the eIF4F complex involved in cap recognition and is required for mRNA binding to ribosome. In the current model of translation initiation, eIF4A unwinds RNA secondary structures in the 5'-UTR of mRNAs which is necessary to allow efficient binding of the small ribosomal subunit, and subsequent scanning for the initiator codon. {ECO:000025…
24.8566	25.0359	24.3209	24.3326	24.8105	24.9702	25.7481	26.35	26.2516	26.1794	25.1359	24.5436	1.07878	0.83319	1.01243	0.891096	0.0365286	0.0579062	IF4A2_RAT	Eif4a2	EIF4A2	Eukaryotic initiation factor 4A-II (eIF-4A-II) (eIF4A-II) (EC 3.6.4.13) (ATP-dependent RNA helicase eIF4A-2)	16	17	13	16	16	17	19	21	17	19	16	14	7	8	5	9	7	8	12	9	11	9	8	6	Q5RKI1	Q5RKI1	FUNCTION: ATP-dependent RNA helicase which is a subunit of the eIF4F complex involved in cap recognition and is required for mRNA binding to ribosome. In the current model of translation initiation, eIF4A unwinds RNA secondary structures in the 5'-UTR of mRNAs which is necessary to allow efficient binding of the small ribosomal subunit, and subsequent scanning for the initiator codon (By similari…
NaN	NaN	NaN	NaN	24.1636	24.1578	24.4799	24.5558	24.454	24.5918	24.7795	25.4457	0	NaN	0	NaN	1.01459	0.478441	IF4A3_RAT	Eif4a3	EIF4A3	Eukaryotic initiation factor 4A-III (eIF-4A-III) (eIF4A-III) (EC 3.6.4.13) (ATP-dependent RNA helicase DDX48) (ATP-dependent RNA helicase eIF4A-3) (DEAD box protein 48) (Eukaryotic translation initiation factor 4A isoform 3) [Cleaved into: Eukaryotic initiation factor 4A-III, N-terminally processed]	NaN	NaN	NaN	NaN	11	9	11	9	12	11	10	7	NaN	NaN	NaN	NaN	10	6	9	7	11	10	8	4	Q3B8Q2	Q3B8Q2	FUNCTION: ATP-dependent RNA helicase. Involved in pre-mRNA splicing as component of the spliceosome. Core component of the splicing-dependent multiprotein exon junction complex (EJC) deposited at splice junctions on mRNAs. The EJC is a dynamic structure consisting of core proteins and several peripheral nuclear and cytoplasmic associated factors that join the complex only transiently either durin…
NaN	NaN	NaN	NaN	23.0074	22.2317	23.3881	24.1514	23.4059	23.758	20.8372	21.9427	0	NaN	0	NaN	0.396482	-0.708739	D4ACF1_RAT	Eif4enif1	EIF4ENIF1	Eukaryotic translation initiation factor 4E nuclear import factor 1	NaN	NaN	NaN	NaN	3	1	3	7	3	3	1	1	NaN	NaN	NaN	NaN	3	1	3	8	3	4	1	1	D4ACF1	D4ACF1
25.2901	25.3111	25.4356	25.4075	26.0358	26.0471	27.1549	27.1787	26.6975	26.6783	25.8159	25.8985	2.04893	1.24308	2.02196	0.911495	0.353249	-0.33159	M0RD03_RAT	Eif4g1	EIF4G1	Eukaryotic translation initiation factor 4 gamma, 1	24	18	20	21	29	32	39	41	35	36	27	25	22	18	21	19	29	31	43	48	37	34	28	26	M0RD03	M0RD03
20.8269	22.5413	22.7103	22.8687	23.9857	23.7319	24.5324	24.4972	24.2019	24.1906	23.3163	23.0301	2.04514	1.94999	1.37672	1.44791	0.673672	-0.502083	A0A8I6A1T4_RAT	Eif4g2	EIF4G2	Eukaryotic translation initiation factor 4 gamma 2	3	3	4	6	8	8	15	12	9	9	5	4	3	3	3	6	9	9	15	12	9	10	6	4	A0A8I6A1T4	A0A8I6A1T4	FUNCTION: Appears to play a role in the switch from cap-dependent to IRES-mediated translation during mitosis, apoptosis and viral infection. Cleaved by some caspases and viral proteases. {ECO:0000256|ARBA:ARBA00037759}.
25.1745	25.1264	24.5947	24.6299	25.8319	25.8261	26.7533	26.7304	26.6162	26.5502	25.6899	25.5035	2.42618	1.40403	1.99335	1.20858	0.197749	-0.195444	A0A8I6AMY8_RAT	Eif4g3	EIF4G3	Eukaryotic translation initiation factor 4 gamma, 3	24	23	19	20	34	33	47	43	44	40	31	27	28	24	20	21	42	43	60	54	52	51	40	38	A0A8I6AMY8	A0A8I6AMY8
21.507	21.6726	21.5338	21.2485	21.687	21.6345	22.5148	22.4218	22.3354	22.3099	21.9025	21.8408	1.21013	0.574028	2.06745	0.606606	0.04225	0.032578	IF5_RAT	Eif5	EIF5	Eukaryotic translation initiation factor 5 (eIF-5)	2	1	1	1	1	2	2	2	4	2	2	1	2	1	1	1	1	2	2	2	5	2	2	1	Q07205;A0A8I6AVQ3	Q07205	FUNCTION: Component of the 43S pre-initiation complex (43S PIC), which binds to the mRNA cap-proximal region, scans mRNA 5'-untranslated region, and locates the initiation codon. In this complex, acts as a GTPase-activating protein, by promoting GTP hydrolysis by eIF2G (EIF2S3). During scanning, interacts with both EIF1 (via its C-terminal domain (CTD)) and EIF1A (via its NTD). This interaction w…
23.9609	24.3495	24.3271	24.2752	24.6584	24.4843	25.9616	25.1547	24.7897	24.8637	23.5081	23.7539	1.29596	0.836555	0.000629418	0.000682354	0.87627	-0.835873	IF5A1_RAT	Eif5a	EIF5A	Eukaryotic translation initiation factor 5A-1 (eIF-5A-1) (eIF-5A1) (Eukaryotic initiation factor 5A isoform 1) (eIF-5A) (eIF-4D)	1	2	3	2	2	3	4	4	3	2	2	2	2	2	3	2	2	4	5	4	3	2	2	2	Q3T1J1;G3V7J7	Q3T1J1	FUNCTION: Translation factor that promotes translation elongation and termination, particularly upon ribosome stalling at specific amino acid sequence contexts (By similarity). Binds between the exit (E) and peptidyl (P) site of the ribosome and promotes rescue of stalled ribosome: specifically required for efficient translation of polyproline-containing peptides as well as other motifs that stal…
21.1927	21.9014	21.709	21.8355	21.5426	21.6221	22.9918	23.5968	24.0698	22.8701	19.8461	22.0034	0.709179	0.778668	0.240906	0.537693	0.0850291	-0.240975	IF2P_RAT	Eif5b	EIF5B	Eukaryotic translation initiation factor 5B (eIF-5B) (EC 3.6.5.3) (Annexin V-binding protein ABP-7) (Translation initiation factor IF-2)	1	2	2	1	1	2	4	4	6	3	0	1	1	3	2	1	1	3	4	5	6	3	0	1	B2GUV7	B2GUV7	FUNCTION: Plays a role in translation initiation. Ribosome-dependent GTPase that promotes the joining of the 60S ribosomal subunit to the pre-initiation complex to form the 80S initiation complex with the initiator methionine-tRNA in the P-site base paired to the start codon. Together with eIF1A (EIF1AX), actively orients the initiator methionine-tRNA in a conformation that allows 60S ribosomal s…
NaN	NaN	NaN	NaN	21.0217	23.1893	24.7318	24.7106	NaN	NaN	NaN	NaN	0	NaN	NaN	0	0	NaN	EIPR1_RAT	Eipr1	EIPR1	EARP and GARP complex-interacting protein 1 (Endosome-associated recycling protein-interacting protein) (Golgi-associated retrograde protein-interacting protein) (Tumor-suppressing STF cDNA 1 protein) (Tumor-suppressing subchromosomal transferable fragment candidate gene 1 protein)	NaN	NaN	NaN	NaN	1	2	7	7	NaN	NaN	NaN	NaN	NaN	NaN	NaN	NaN	1	3	7	6	NaN	NaN	NaN	NaN	Q5PPK9	Q5PPK9	FUNCTION: Acts as a component of endosomal retrieval machinery that is involved in protein transport from early endosomes to either recycling endosomes or the trans-Golgi network (By similarity). Mediates the recruitment of Golgi-associated retrograde protein (GARP) complex to the trans-Golgi network and controls early endosome-to-Golgi transport of internalized protein (By similarity). Promotes …
NaN	NaN	NaN	NaN	NaN	NaN	NaN	NaN	21.2109	20.5222	22.3176	22.0916	NaN	0	0	NaN	0	NaN	RNZ2_RAT	Elac2	ELAC2	Zinc phosphodiesterase ELAC protein 2 (EC 3.1.26.11) (ElaC homolog protein 2) (Ribonuclease Z 2) (RNase Z 2) (tRNA 3 endonuclease 2) (tRNase Z 2)	NaN	NaN	NaN	NaN	NaN	NaN	NaN	NaN	1	0	1	2	NaN	NaN	NaN	NaN	NaN	NaN	NaN	NaN	1	0	0	2	Q8CGS5	Q8CGS5	FUNCTION: Zinc phosphodiesterase, which displays mitochondrial tRNA 3'-processing endonuclease activity. Involved in tRNA maturation, by removing a 3'-trailer from precursor tRNA. Associates with mitochondrial DNA complexes at the nucleoids to initiate RNA processing and ribosome assembly. {ECO:0000250|UniProtKB:Q9BQ52}.
22.584	23.6664	25.0017	24.8446	25.3839	25.4052	26.7727	26.6248	NaN	NaN	NaN	NaN	1.60607	2.02244	0	NaN	0	NaN	F1MAB2_RAT	Elapor1	ELAPOR1	Endosome-lysosome associated apoptosis and autophagy regulator 1	7	4	10	10	13	13	16	17	NaN	NaN	NaN	NaN	7	6	10	11	12	13	20	20	NaN	NaN	NaN	NaN	F1MAB2	F1MAB2
25.799	25.9066	27.1662	27.1172	27.5043	27.4605	28.5342	28.5226	25.2571	25.235	23.0497	22.9501	1.69901	1.50813	1.71573	-2.37429	2.7892	-3.88241	A0A8I6AGD6_RAT	Elapor2	ELAPOR2	Endosome-lysosome associated apoptosis and autophagy regulator family member 2	24	26	34	33	33	34	40	39	21	22	10	10	31	33	56	48	54	57	68	68	25	26	12	11	A0A8I6AGD6	A0A8I6AGD6
25.0276	24.5286	24.8187	24.6691	25.6177	25.5622	25.5167	25.5921	25.0084	25.5419	25.0384	25.186	3.51899	0.811187	1.42802	0.432679	1.64509	-0.378508	ELAV1_RAT	Elavl1	ELAVL1	ELAV-like protein 1 (Hu-antigen R) (HuR)	6	5	6	4	8	7	6	8	4	6	6	5	6	5	7	5	8	6	6	10	4	7	7	5	B5DF91	B5DF91	FUNCTION: RNA-binding protein that binds to the 3'-UTR region of mRNAs and increases their stability (By similarity). Involved in embryonic stem cell (ESC) differentiation: preferentially binds mRNAs that are not methylated by N6-methyladenosine (m6A), stabilizing them, promoting ESC differentiation (By similarity). Has also been shown to be capable of binding to m6A-containing mRNAs and contribu…
24.4007	24.6016	24.3322	24.2183	24.9797	24.9704	26.0331	25.9972	25.4698	25.3391	24.6074	24.7091	1.92348	1.10692	1.48775	0.643191	0.588348	-0.46373	ELAV2_RAT	Elavl2	ELAVL2	ELAV-like protein 2 (Hu-antigen B) (HuB)	15	16	15	16	17	15	16	16	14	16	17	17	7	6	6	6	9	7	7	8	5	6	5	6	Q8CH84	Q8CH84	FUNCTION: RNA-binding protein that binds to the 3' untranslated region (3'UTR) of target mRNAs (By similarity). Seems to recognize a GAAA motif (By similarity). Can bind to its own 3'UTR, the FOS 3'UTR and the ID 3'UTR (By similarity). {ECO:0000250|UniProtKB:Q60899}.
25.0732	25.2216	25.0016	24.748	25.4811	25.431	26.26	26.196	25.9853	26.0365	25.2429	25.3738	1.83895	0.830954	1.53538	0.648521	0.244652	-0.182433	A0A8I6ATM0_RAT	Elavl3	ELAVL3	ELAV-like protein	11	10	12	12	12	10	13	12	10	11	11	11	6	4	6	7	6	7	9	6	6	6	5	8	A0A8I6ATM0	A0A8I6ATM0
27.0621	27.0139	27.0074	27.0559	27.5894	27.3033	28.3947	28.4211	27.536	27.7392	26.3848	27.3093	1.69815	0.892283	0.288904	0.207486	0.830588	-0.684797	ELAV4_RAT	Elavl4	ELAVL4	ELAV-like protein 4 (Hu-antigen D) (HuD) (Paraneoplastic encephalomyelitis antigen HuD)	11	14	12	14	15	14	16	16	12	15	16	15	16	19	15	17	23	18	23	25	18	19	19	20	O09032	O09032	FUNCTION: RNA-binding protein that is involved in the post-transcriptional regulation of mRNAs (PubMed:10982410, PubMed:16508003, PubMed:17577668). Plays a role in the regulation of mRNA stability, alternative splicing and translation (PubMed:10982410, PubMed:16508003, PubMed:17577668). Binds to AU-rich element (ARE) sequences in the 3' untranslated region (UTR) of target mRNAs, including GAP43, …
NaN	NaN	NaN	NaN	22.8302	21.1171	23.4287	23.7078	NaN	NaN	NaN	NaN	0	NaN	NaN	0	0	NaN	D3ZH36_RAT	Elfn2	ELFN2	Extracellular leucine-rich repeat and fibronectin type III domain containing 2	NaN	NaN	NaN	NaN	1	0	3	2	NaN	NaN	NaN	NaN	NaN	NaN	NaN	NaN	1	0	2	2	NaN	NaN	NaN	NaN	D3ZH36	D3ZH36
24.7843	24.7073	24.8608	24.8799	25.2212	25.2415	25.7589	25.7548	25.4491	25.5107	24.895	24.6624	2.32862	0.686019	0.743517	0.32122	0.68471	-0.364799	G3V982_RAT	Elmo2	ELMO2	Engulfment and cell motility 2	8	8	11	11	12	13	19	20	13	17	8	8	9	12	11	14	15	15	25	24	17	20	10	10	G3V982	G3V982	FUNCTION: Involved in cytoskeletal rearrangements required for phagocytosis of apoptotic cells and cell motility. Acts in association with DOCK1 and CRK. Was initially proposed to be required in complex with DOCK1 to activate Rac Rho small GTPases. May enhance the guanine nucleotide exchange factor (GEF) activity of DOCK1. {ECO:0000256|ARBA:ARBA00024863}.
23.6899	23.807	23.7832	24.0403	24.32	24.2859	24.8875	25.2401	23.7136	23.8354	23.6218	23.4696	1.89856	0.8533	0.785397	-0.169986	2.24438	-1.02329	A0A8I6GJG9_RAT	Elmod1	ELMOD1	ELMO domain containing 1	1	1	1	1	1	1	4	4	1	1	1	1	1	1	2	1	2	2	4	4	3	1	2	2	A0A8I6GJG9	A0A8I6GJG9
21.9877	22.09	20.1833	21.6314	21.9379	21.7628	22.3646	22.568	22.015	21.963	19.8254	21.4964	0.694139	0.685227	0.0788569	-0.14816	0.750228	-0.833387	D3ZNV6_RAT	Elmod2	ELMOD2	ELMO domain containing 2	1	2	1	1	1	2	2	4	2	1	0	1	1	2	1	1	1	2	2	4	2	1	0	1	D3ZNV6	D3ZNV6
25.0151	24.9392	24.2864	24.289	24.7163	24.5442	25.3216	25.2999	25.3585	25.3057	25.1732	25.1427	0.558636	0.338063	1.60291	0.612608	0.635543	0.274545	ELP1_RAT	Elp1	ELP1	Elongator complex protein 1 (ELP1) (IkappaB kinase complex-associated protein) (IKK complex-associated protein)	27	24	14	15	18	16	27	25	27	22	29	26	29	27	14	16	19	17	29	37	28	24	33	28	Q8VHU4	Q8VHU4	FUNCTION: Component of the elongator complex which is required for multiple tRNA modifications, including mcm5U (5-methoxycarbonylmethyl uridine), mcm5s2U (5-methoxycarbonylmethyl-2-thiouridine), and ncm5U (5-carbamoylmethyl uridine) (By similarity). The elongator complex catalyzes formation of carboxymethyluridine in the wobble base at position 34 in tRNAs (By similarity). Regulates the migratio…
23.0734	23.4133	20.293	22.3748	NaN	NaN	NaN	NaN	23.4571	24.1345	23.493	23.3108	0	NaN	0.921248	1.31024	0	NaN	ELP2_RAT	Elp2	ELP2	Elongator complex protein 2 (ELP2) (SHINC-2) (STAT3-interacting protein 1) (StIP1)	2	2	0	1	NaN	NaN	NaN	NaN	2	2	1	1	2	2	0	1	NaN	NaN	NaN	NaN	1	2	1	1	Q496Z0	Q496Z0	FUNCTION: Component of the elongator complex which is required for multiple tRNA modifications, including mcm5U (5-methoxycarbonylmethyl uridine), mcm5s2U (5-methoxycarbonylmethyl-2-thiouridine), and ncm5U (5-carbamoylmethyl uridine). The elongator complex catalyzes the formation of carboxymethyluridine in the wobble base at position 34 in tRNAs. {ECO:0000250|UniProtKB:Q6IA86}.
23.1056	23.4835	22.1953	20.4698	23.7766	23.3625	24.6376	24.3907	25.0038	24.4072	23.9125	22.7548	1.25157	1.72829	1.07719	1.70601	0.0134734	-0.0222812	A0A8I5ZZ89_RAT	Elp3	ELP3	Elongator complex protein 3 (EC 2.3.1.-)	3	5	2	0	4	3	13	8	11	11	4	3	4	5	2	0	4	3	14	12	12	12	5	4	A0A8I5ZZ89	A0A8I5ZZ89	FUNCTION: Catalytic tRNA acetyltransferase subunit of the elongator complex, which is required for multiple tRNA modifications, including mcm5U (5-methoxycarbonylmethyl uridine), mcm5s2U (5-methoxycarbonylmethyl-2-thiouridine), and ncm5U (5-carbamoylmethyl uridine). In the elongator complex, acts as a tRNA uridine(34) acetyltransferase by mediating formation of carboxymethyluridine in the wobble …
21.6624	20.5642	21.6437	22.7707	21.3973	22.3448	24.3042	23.6168	22.6464	22.0403	21.8451	22.3349	0.787747	1.2555	0.532556	0.556397	0.470731	-0.699106	A0A8I5ZYA8_RAT	Emc1	EMC1	ER membrane protein complex subunit 1	3	2	2	3	0	3	9	8	3	3	2	2	3	2	2	3	0	3	12	8	3	4	2	2	A0A8I5ZYA8	A0A8I5ZYA8
24.1592	24.5605	24.6256	24.6337	24.6108	24.765	26.4664	26.5463	25.1139	25.1452	24.1208	23.5072	1.06338	1.10238	0.0187748	-0.022985	0.855444	-1.12536	EMD_RAT	Emd	EMD	Emerin	6	8	7	7	6	7	12	12	8	6	5	4	7	10	9	7	6	7	13	20	8	7	4	4	Q63190	Q63190	FUNCTION: Stabilizes and promotes the formation of a nuclear actin cortical network. Stimulates actin polymerization in vitro by binding and stabilizing the pointed end of growing filaments. Inhibits beta-catenin activity by preventing its accumulation in the nucleus. Acts by influencing the nuclear accumulation of beta-catenin through a CRM1-dependent export pathway. Links centrosomes to the nuc…
24.0044	23.7371	21.162	22.379	24.0044	23.602	24.8307	24.7854	24.7296	24.5062	24.1958	23.9436	1.066	1.48499	1.17864	1.52318	0.0380687	0.0381889	EMAL1_RAT	Eml1	EML1	Echinoderm microtubule-associated protein-like 1 (EMAP-1)	10	5	2	4	7	4	14	13	13	13	5	10	10	6	2	3	8	4	17	13	14	15	5	9	Q4V8C3	Q4V8C3	FUNCTION: Modulates the assembly and organization of the microtubule cytoskeleton, and probably plays a role in regulating the orientation of the mitotic spindle and the orientation of the plane of cell division. Required for normal proliferation of neuronal progenitor cells in the developing brain and for normal brain development. Does not affect neuron migration per se. {ECO:0000250|UniProtKB:Q…
NaN	NaN	NaN	NaN	22.2234	21.9781	24.543	24.5552	24.5299	24.6837	22.11	22.4493	0	NaN	0	NaN	0.0420023	0.118278	EMAL2_RAT	Eml2	EML2	Echinoderm microtubule-associated protein-like 2 (EMAP-2)	NaN	NaN	NaN	NaN	1	1	8	7	8	7	1	2	NaN	NaN	NaN	NaN	1	1	8	8	9	7	1	2	Q6P6T4	Q6P6T4	FUNCTION: Tubulin binding protein that inhibits microtubule nucleation and growth, resulting in shorter microtubules. {ECO:0000250|UniProtKB:O95834}.
22.8535	20.8644	20.1361	21.037	23.3464	23.4846	24.4296	24.3191	24.4276	24.3437	23.6134	23.5375	2.2286	2.67218	2.35089	2.75782	0.0849952	0.0856423	A0A0G2K2Z0_RAT	Eml4	EML4	EMAP like 4	3	3	0	2	4	5	9	8	10	7	5	7	3	3	0	2	4	5	11	8	10	9	5	5	A0A0G2K2Z0	A0A0G2K2Z0
NaN	NaN	NaN	NaN	22.8746	21.8601	24.7257	24.0062	22.8073	23.198	22.1526	19.7609	0	NaN	0	NaN	0.671723	-1.38694	A0A8I5Y4S4_RAT	Enah	ENAH	ENAH, actin regulator	NaN	NaN	NaN	NaN	2	1	6	4	3	4	1	0	NaN	NaN	NaN	NaN	2	1	6	4	3	4	1	0	A0A8I5Y4S4	A0A8I5Y4S4
22.5813	22.8135	21.8715	22.4348	22.6689	23.2567	22.3287	22.0559	23.0071	22.6969	22.9741	22.6506	0.181636	0.152248	0.940767	0.406916	0.409283	0.254668	Q6DKY8_RAT	Enc1	ENC1	Ectodermal-neural cortex 1	1	2	1	2	2	2	2	2	3	2	3	1	1	2	1	1	2	2	2	2	3	2	3	1	Q6DKY8	Q6DKY8
26.174	25.9675	26.073	26.0788	26.0565	25.9386	26.1877	26.1662	26.0464	26.1336	26.1258	26.2182	0.0699724	0.0139318	0.476381	0.0576696	0.268322	0.0437379	M0R5J4_RAT	Eno1-ps1	ENO1-PS1	Alpha-enolase (EC 4.2.1.11) (2-phospho-D-glycerate hydro-lyase) (Enolase 1) (Non-neural enolase)	14	10	12	14	15	12	15	13	14	14	12	13	16	13	15	16	17	14	19	16	18	14	18	16	M0R5J4;P04764	M0R5J4
27.2359	27.2237	26.8091	26.3638	27.141	27.0444	27.2861	27.4215	27.1159	27.183	26.9977	27.0642	0.684476	0.315126	0.376534	0.182086	0.707093	-0.13304	A0A8I5ZNK4_RAT	ENSRNOG00000062895	ENSRNOG00000062895	60S ribosomal protein L13	7	7	6	6	6	5	6	7	6	6	8	6	10	9	8	7	8	7	7	9	9	8	10	8	A0A8I5ZNK4;P41123;F1M2E9;D3ZD02	A0A8I5ZNK4
24.7176	25.0506	24.2879	24.632	24.5514	24.9181	25.2176	25.1851	24.9164	25.0441	24.1081	24.2879	0.644431	0.296042	0.110102	-0.0828719	0.656449	-0.378914	A0A8I5ZL35_RAT	ENSRNOG00000063418	ENSRNOG00000063418	60S ribosomal protein L37a	1	2	1	1	1	3	3	3	3	3	1	1	1	2	2	2	1	3	3	4	5	4	2	2	A0A8I5ZL35;P61515;A0A8I6ADZ2;D4AAZ6	A0A8I5ZL35
23.4604	23.4563	23.983	23.8394	24.1146	23.9511	23.9809	24.3739	NaN	NaN	NaN	NaN	1.35957	0.420334	0	NaN	0	NaN	A0A8I6GK92_RAT	ENSRNOG00000065146	ENSRNOG00000065146	Large ribosomal subunit protein uL13 (60S ribosomal protein L13a)	4	4	3	3	4	4	4	4	NaN	NaN	NaN	NaN	2	3	2	3	2	3	2	3	NaN	NaN	NaN	NaN	A0A8I6GK92	A0A8I6GK92
23.2321	23.6516	23.3955	23.5635	24.075	23.9259	24.9632	25.2406	24.2339	24.5059	23.7169	23.6148	1.74781	1.09048	1.27931	0.557202	0.661973	-0.533276	A0A8I6A4I6_RAT	ENSRNOG00000067246	ENSRNOG00000067246	RRM domain-containing protein	1	3	3	2	4	3	3	5	4	4	2	3	1	3	4	4	6	4	4	6	4	5	2	3	A0A8I6A4I6	A0A8I6A4I6
NaN	NaN	NaN	NaN	23.3152	23.047	23.7982	23.5926	23.0098	23.0479	22.3535	20.799	0	NaN	0	NaN	1.07139	-1.1357	A0A8I6G664_RAT	ENSRNOG00000068600	ENSRNOG00000068600	Eukaryotic translation initiation factor 4E	NaN	NaN	NaN	NaN	1	1	1	2	1	1	1	0	NaN	NaN	NaN	NaN	1	1	1	2	1	1	1	0	A0A8I6G664;P63074	A0A8I6G664
25.4602	25.5046	26.086	26.1654	26.4824	26.769	27.7783	27.6885	27.3877	27.2708	26.1636	26.2035	1.97819	1.37548	1.33362	0.952354	0.400412	-0.423127	A0A8I6AS54_RAT	ENSRNOG00000069443	ENSRNOG00000069443	Heterogeneous nuclear ribonucleoprotein Q acidic domain-containing protein	2	2	2	2	2	1	2	2	2	2	2	2	2	2	3	3	4	1	3	4	5	5	3	3	A0A8I6AS54	A0A8I6AS54
NaN	NaN	NaN	NaN	NaN	NaN	NaN	NaN	24.5676	21.4663	24.5401	25.1031	NaN	0	0	NaN	0	NaN	A0A8I6AD02_RAT	ENSRNOG00000069655	ENSRNOG00000069655	glyceraldehyde-3-phosphate dehydrogenase (phosphorylating) (EC 1.2.1.12) (Peptidyl-cysteine S-nitrosylase GAPDH)	NaN	NaN	NaN	NaN	NaN	NaN	NaN	NaN	3	3	3	3	NaN	NaN	NaN	NaN	NaN	NaN	NaN	NaN	1	1	1	1	A0A8I6AD02	A0A8I6AD02
25.3857	25.2455	25.3328	25.1789	25.5781	25.578	26.3437	25.7704	26.5594	26.5086	26.2841	26.2324	1.53278	0.531848	4.6782	1.11041	1.57239	0.578561	E41L1_RAT	Epb41l1	EPB41L1	Band 4.1-like protein 1 (Erythrocyte membrane protein band 4.1-like 1) (Neuronal protein 4.1) (4.1N)	17	18	18	17	17	16	26	21	28	25	23	24	19	22	16	20	17	17	30	20	35	32	27	29	Q9WTP0	Q9WTP0	FUNCTION: May function to confer stability and plasticity to neuronal membrane via multiple interactions, including the spectrin-actin-based cytoskeleton, integral membrane channels and membrane-associated guanylate kinases. {ECO:0000250}.
NaN	NaN	NaN	NaN	22.9489	20.2266	25.0745	25.1201	24.9385	24.3683	24.051	22.4862	0	NaN	0	NaN	0.191577	0.618484	A6KF70_RAT	Epb41l3	EPB41L3	Erythrocyte membrane protein band 4.1-like 3 (Type II brain 4.1)	NaN	NaN	NaN	NaN	3	3	8	7	6	4	4	3	NaN	NaN	NaN	NaN	2	2	7	6	7	4	3	2	Q9JMB3	Q9JMB3
NaN	NaN	NaN	NaN	20.0871	19.9183	20.7279	20.8526	NaN	NaN	NaN	NaN	0	NaN	NaN	0	0	NaN	D3ZZK3_RAT	Epha4	EPHA4	receptor protein-tyrosine kinase (EC 2.7.10.1)	NaN	NaN	NaN	NaN	3	4	5	4	NaN	NaN	NaN	NaN	NaN	NaN	NaN	NaN	3	2	3	1	NaN	NaN	NaN	NaN	D3ZZK3	D3ZZK3
23.41	23.3104	23.9316	23.8767	24.1171	24.037	25.0897	25.2841	23.9277	23.8361	23.1222	22.9599	1.49281	0.9998	0.236034	-0.170724	1.55361	-1.17052	EPHA5_RAT	Epha5	EPHA5	Ephrin type-A receptor 5 (EC 2.7.10.1) (EPH homology kinase 1) (EHK-1)	9	7	7	9	10	11	18	18	10	12	5	5	11	8	8	10	10	12	20	23	11	14	5	5	P54757	P54757	FUNCTION: Receptor tyrosine kinase which binds promiscuously GPI-anchored ephrin-A family ligands residing on adjacent cells, leading to contact-dependent bidirectional signaling into neighboring cells. The signaling pathway downstream of the receptor is referred to as forward signaling while the signaling pathway downstream of the ephrin ligand is referred to as reverse signaling. Among GPI-anch…
24.1723	25.88	22.9642	24.7067	25.0092	24.6663	25.5097	25.5319	25.9677	26.1036	25.8159	24.4906	0.542445	0.748428	0.816299	1.16363	0.433218	0.415202	F1M471_RAT	Epm2aip1	EPM2AIP1	EPM2A interacting protein 1	14	15	8	9	11	7	16	14	13	18	14	17	17	23	8	10	11	8	18	17	17	19	20	19	F1M471	F1M471
NaN	NaN	NaN	NaN	22.1922	21.7015	23.1185	23.1125	NaN	NaN	NaN	NaN	0	NaN	NaN	0	0	NaN	EPN1_RAT	Epn1	EPN1	Epsin-1 (EPS-15-interacting protein 1)	NaN	NaN	NaN	NaN	2	1	2	1	NaN	NaN	NaN	NaN	NaN	NaN	NaN	NaN	2	1	3	1	NaN	NaN	NaN	NaN	O88339	O88339	FUNCTION: Binds to membranes enriched in phosphatidylinositol 4,5-bisphosphate (PtdIns(4,5)P2) (PubMed:11161217). Modifies membrane curvature and facilitates the formation of clathrin-coated invaginations (PubMed:9723620, PubMed:12353027). Regulates receptor-mediated endocytosis (By similarity). {ECO:0000250|UniProtKB:Q9Y6I3, ECO:0000269|PubMed:11161217, ECO:0000269|PubMed:12353027, ECO:0000269|P…
27.5569	27.5936	27.2379	27.242	27.4885	27.5382	28.3887	28.3822	28.0604	28.0272	27.5468	27.5521	1.038	0.54177	1.1853	0.389011	0.209811	-0.152758	A0A8I6GJ92_RAT	Eprs1	EPRS1	Glutamyl-prolyl-tRNA synthetase	73	72	71	77	77	73	86	85	75	81	74	73	107	108	97	114	117	101	148	147	117	125	118	119	A0A8I6GJ92	A0A8I6GJ92
22.2648	23.0523	23.5273	23.67	24.5863	24.5099	25.3534	25.4517	24.45	24.2518	23.0722	23.5615	2.42853	1.84675	0.777783	0.705271	1.52589	-1.14148	D3ZJR1_RAT	Eps15l1	EPS15L1	Epidermal growth factor receptor pathway substrate 15-like 1	6	8	9	9	19	17	26	27	18	16	7	9	6	9	9	9	28	19	33	30	21	20	8	11	D3ZJR1	D3ZJR1
NaN	NaN	NaN	NaN	22.8173	23.1923	24.1322	25.1036	23.7444	24.0922	23.0468	22.8721	0	NaN	0	NaN	0.260151	-0.37248	RB6I2_RAT	Erc1	ERC1	ELKS/Rab6-interacting/CAST family member 1 (ERC-1) (CAZ-associated structural protein 2) (CAST2) (Rab6-interacting protein 2)	NaN	NaN	NaN	NaN	3	4	12	14	6	8	4	3	NaN	NaN	NaN	NaN	3	5	14	15	8	8	5	3	Q811U3	Q811U3	FUNCTION: Regulatory subunit of the IKK complex. Probably recruits IkappaBalpha/NFKBIA to the complex (By similarity). May be involved in the organization of the cytomatrix at the nerve terminals active zone (CAZ) which regulates neurotransmitter release. May be involved in vesicle trafficking at the CAZ. May be involved in Rab-6 regulated endosomes to Golgi transport. {ECO:0000250}.
NaN	NaN	NaN	NaN	21.6766	21.7828	22.4235	22.6571	22.632	22.4463	21.1285	22.3345	0	NaN	0	NaN	0.000238796	0.000299454	ERC2_RAT	Erc2	ERC2	ERC protein 2 (CAZ-associated structural protein 1) (CAST1) (Cast) (Cytomatrix protein p110)	NaN	NaN	NaN	NaN	3	3	7	8	3	4	3	3	NaN	NaN	NaN	NaN	2	1	4	3	1	2	2	1	Q8K3M6	Q8K3M6	FUNCTION: Thought to be involved in the organization of the cytomatrix at the nerve terminals active zone (CAZ) which regulates neurotransmitter release. Seems to act together with BSN. May recruit liprin-alpha proteins to the CAZ.
22.6396	23.0525	21.2659	22.4281	22.864	21.0927	24.7142	23.9909	22.7864	22.2213	23.017	22.8583	0.413012	0.818944	0.389925	0.374237	0.220563	-0.444707	F1LU48_RAT	Ergic1	ERGIC1	Endoplasmic reticulum-Golgi intermediate compartment protein	2	2	0	1	2	0	6	4	2	2	2	3	2	2	0	1	2	0	7	4	2	2	2	3	F1LU48	F1LU48	FUNCTION: Plays a role in transport between endoplasmic reticulum and Golgi. {ECO:0000256|RuleBase:RU369013}.
24.7817	24.8175	24.6691	24.1268	24.1595	23.6247	25.6439	25.9547	24.4323	24.3691	23.6499	23.817	0.161914	0.2469	1.09362	-0.531698	0.618707	-0.778598	A0A0G2JYN4_RAT	Ergic2	ERGIC2	Endoplasmic reticulum-Golgi intermediate compartment protein	5	5	5	4	4	2	6	6	4	5	2	4	7	8	7	6	5	3	8	9	4	5	2	4	A0A0G2JYN4	A0A0G2JYN4	FUNCTION: Plays a role in transport between endoplasmic reticulum and Golgi. {ECO:0000256|RuleBase:RU369013}.
23.9474	24.2584	23.952	23.7228	24.1747	23.9593	24.8684	24.7104	24.0967	23.8461	20.3519	23.7106	0.969788	0.458055	0.494991	-0.968806	0.772239	-1.42686	A0A8I5ZPQ1_RAT	Ergic3	ERGIC3	Endoplasmic reticulum-Golgi intermediate compartment protein	2	2	2	3	3	1	3	4	1	2	0	1	2	2	2	4	3	1	3	4	1	3	0	1	A0A8I5ZPQ1	A0A8I5ZPQ1	FUNCTION: Plays a role in transport between endoplasmic reticulum and Golgi. {ECO:0000256|RuleBase:RU369013}.
23.4841	23.7816	23.5168	23.6189	23.5664	23.7407	24.7061	24.9115	23.4742	23.3681	22.7708	23.0267	0.932414	0.630851	1.34698	-0.440362	1.54119	-1.07121	B2RYQ5_RAT	Erh	ERH	Enhancer of rudimentary homolog	1	2	2	2	1	1	2	2	1	1	1	1	1	2	2	1	2	1	3	2	1	1	1	1	B2RYQ5	B2RYQ5	FUNCTION: May have a role in the cell cycle. {ECO:0000256|ARBA:ARBA00003742, ECO:0000256|PIRNR:PIRNR016393}.
22.3253	22.5941	22.529	22.3589	23.086	22.0582	24.2969	23.7616	NaN	NaN	NaN	NaN	0.879686	0.848873	0	NaN	0	NaN	M0R8C5_RAT	Eri3	ERI3	ERI1 exoribonuclease family member 3	1	1	1	1	2	2	3	3	NaN	NaN	NaN	NaN	1	1	1	2	3	3	6	4	NaN	NaN	NaN	NaN	M0R8C5	M0R8C5
NaN	NaN	NaN	NaN	NaN	NaN	NaN	NaN	23.1362	23.2122	20.3873	23.2185	NaN	0	0	NaN	0	NaN	B1WBY7_RAT	Erlin1	ERLIN1	Erlin (SPFH domain-containing protein) (Endoplasmic reticulum lipid raft-associated protein) (Stomatin-prohibitin-flotillin-HflC/K domain-containing protein)	NaN	NaN	NaN	NaN	NaN	NaN	NaN	NaN	4	4	4	5	NaN	NaN	NaN	NaN	NaN	NaN	NaN	NaN	2	1	2	3	B1WBY7	B1WBY7	FUNCTION: Mediates the endoplasmic reticulum-associated degradation (ERAD) of inositol 1,4,5-trisphosphate receptors (IP3Rs). Involved in regulation of cellular cholesterol homeostasis by regulation the SREBP signaling pathway. {ECO:0000256|RuleBase:RU369041}.
25.8097	25.6227	25.0511	25.0518	25.1591	25.1848	25.776	25.6668	25.4226	25.4128	25.4879	25.5541	0.0904583	0.0628676	0.166639	0.0855575	0.0485587	0.0226898	ERLN2_RAT	Erlin2	ERLIN2	Erlin-2 (Endoplasmic reticulum lipid raft-associated protein 2) (Stomatin-prohibitin-flotillin-HflC/K domain-containing protein 2) (SPFH domain-containing protein 2)	10	11	11	10	9	10	11	9	10	10	9	11	11	13	14	11	9	12	14	10	11	13	10	15	B5DEH2	B5DEH2	FUNCTION: Component of the ERLIN1/ERLIN2 complex which mediates the endoplasmic reticulum-associated degradation (ERAD) of inositol 1,4,5-trisphosphate receptors (IP3Rs) such as ITPR1. Promotes sterol-accelerated ERAD of HMGCR probably implicating an AMFR/gp78-containing ubiquitin ligase complex. Involved in regulation of cellular cholesterol homeostasis by regulation the SREBP signaling pathway.…
23.1385	23.4933	22.8794	22.9368	23.2107	23.2391	23.9954	23.8945	23.4512	22.7996	22.9178	22.625	0.965365	0.472931	0.304594	-0.163575	1.22493	-0.636507	ERP29_RAT	Erp29	ERP29	Endoplasmic reticulum resident protein 29 (ERp29) (Endoplasmic reticulum resident protein 31) (ERp31)	2	2	2	2	2	2	3	4	3	1	2	1	2	2	2	2	2	2	4	4	4	2	2	1	P52555	P52555	FUNCTION: Does not seem to be a disulfide isomerase. Plays an important role in the processing of secretory proteins within the endoplasmic reticulum (ER), possibly by participating in the folding of proteins in the ER.
23.7865	23.9604	19.5876	23.1824	23.1676	23.2246	23.2989	23.5049	23.9022	23.8684	23.7048	23.4862	0.267898	0.669809	0.490904	1.1112	1.98003	0.441395	A6KJF6_RAT	Erp44	ERP44	BWK4 (Endoplasmic reticulum protein 44)	3	2	1	1	2	2	2	2	1	1	1	2	4	2	1	1	2	2	2	2	1	1	1	2	Q5VLR5	Q5VLR5
24.0066	24.0688	24.0502	23.7921	24.5359	24.29	25.1095	25.0421	24.7566	24.7931	24.2318	24.4528	1.982	0.764958	2.11136	0.579173	0.331577	-0.185785	A0A0G2K1A4_RAT	Evi5l	EVI5L	Ecotropic viral integration site 5-like	7	6	7	7	9	9	16	16	14	11	9	8	6	7	8	9	9	11	17	14	15	11	10	9	A0A0G2K1A4	A0A0G2K1A4
24.6296	24.3067	24.483	24.6648	20.2259	24.0931	25.1456	25.2012	NaN	NaN	NaN	NaN	0.305077	-0.854579	0	NaN	0	NaN	B1WC50_RAT	Ewsr1	EWSR1	EWS RNA-binding protein 1	2	3	4	2	0	1	4	4	NaN	NaN	NaN	NaN	3	2	4	2	0	1	4	4	NaN	NaN	NaN	NaN	B1WC50	B1WC50
21.8897	22.0072	21.7142	21.8785	21.7757	21.9818	23.1831	23.3982	22.8129	22.9112	22.3877	22.5299	0.859914	0.712274	2.94114	0.788023	0.0625527	0.0757494	F7FEI8_RAT	Exd2	EXD2	Exonuclease 3'-5' domain containing 2	2	2	1	2	1	2	4	4	3	3	2	3	1	3	1	2	1	3	5	5	3	3	2	3	F7FEI8	F7FEI8
22.6132	22.9312	23.0355	22.0059	23.3514	23.2305	24.2453	24.4422	24.4605	23.9355	23.7401	23.7413	1.64261	1.17088	2.43448	1.32292	0.167231	0.152034	A0A0G2K2V5_RAT	Exoc1	EXOC1	Exocyst complex component 1	4	3	6	3	5	4	10	11	11	7	6	7	5	3	6	3	6	5	13	11	13	8	6	8	A0A0G2K2V5	A0A0G2K2V5
23.3415	23.7884	23.4534	23.4069	23.6956	23.6808	24.5394	24.414	24.3592	24.3754	23.6778	23.7482	1.23867	0.584898	1.35273	0.542603	0.049869	-0.042294	EXOC2_RAT	Exoc2	EXOC2	Exocyst complex component 2 (Exocyst complex component Sec5) (rSec5)	6	6	6	6	8	8	12	13	11	10	9	3	8	7	6	9	10	9	12	16	11	12	11	3	O54921	O54921	FUNCTION: Component of the exocyst complex involved in the docking of exocytic vesicles with fusion sites on the plasma membrane. {ECO:0000250|UniProtKB:Q96KP1}.
23.6003	23.9111	22.2327	23.1957	23.4706	23.321	24.5089	24.2831	24.4055	24.4512	23.9829	23.9414	0.681966	0.660938	1.31375	0.960256	0.408241	0.299318	EXOC3_RAT	Exoc3	EXOC3	Exocyst complex component 3 (Exocyst complex component Sec6) (rSec6)	5	4	1	3	6	5	11	7	9	8	6	6	5	5	1	3	6	5	14	8	10	9	6	7	Q62825	Q62825	FUNCTION: Component of the exocyst complex involved in the docking of exocytic vesicles with fusion sites on the plasma membrane.
24.5815	24.4835	24.8962	24.7486	24.9344	25.0627	25.4704	25.4826	25.4946	25.4719	25.0687	25.1413	1.80919	0.560066	2.29767	0.616686	0.118082	0.0566201	EXOC4_RAT	Exoc4	EXOC4	Exocyst complex component 4 (Exocyst complex component Sec8) (rSec8)	11	11	8	10	13	11	20	18	15	18	15	13	11	11	8	10	15	13	22	19	19	20	17	15	Q62824	Q62824	FUNCTION: Component of the exocyst complex involved in the docking of exocytic vesicles with fusion sites on the plasma membrane. {ECO:0000269|PubMed:26582389}.
23.4135	23.6369	23.7909	23.5551	23.9966	24.0444	24.1939	24.1808	24.3909	24.5334	24.2345	24.031	2.79174	0.504838	2.70836	0.698334	0.813891	0.193497	EXOC5_RAT	Exoc5	EXOC5	Exocyst complex component 5 (71 kDa component of rsec6/8 secretory complex) (Exocyst complex component Sec10) (p71)	5	7	5	6	8	9	8	11	15	11	11	11	5	7	7	7	8	10	10	12	15	10	13	11	P97878	P97878	FUNCTION: Component of the exocyst complex involved in the docking of exocytic vesicles with fusion sites on the plasma membrane.
20.3425	20.9983	20.7498	18.7261	20.711	20.235	24.0145	23.0359	24.3054	23.0634	21.931	21.3064	0.866862	1.79494	1.58092	2.44739	0.234706	0.652447	A0A0G2JYR1_RAT	Exoc6b	EXOC6B	Exocyst complex component	2	0	3	1	3	1	12	9	11	10	3	3	1	0	3	1	3	1	14	8	13	9	3	3	A0A0G2JYR1	A0A0G2JYR1	FUNCTION: Component of the exocyst complex involved in the docking of exocytic vesicles with fusion sites on the plasma membrane. {ECO:0000256|PIRNR:PIRNR025007}.
22.549	22.6504	23.0334	22.3483	23.0125	23.4018	23.9713	24.021	24.2402	23.8553	23.9009	23.5982	1.84062	0.956419	3.17224	1.25342	0.492376	0.297	EXOC7_RAT	Exoc7	EXOC7	Exocyst complex component 7 (Exocyst complex component Exo70) (rExo70)	4	4	3	4	5	5	8	8	10	7	8	8	4	4	3	5	7	6	9	9	11	7	9	11	O54922	O54922	FUNCTION: Component of the exocyst complex involved in the docking of exocytic vesicles with fusion sites on the plasma membrane. In adipocytes, plays a crucial role in targeting SLC2A4 vesicle to the plasma membrane in response to insulin, perhaps directing the vesicle to the precise site of fusion (By similarity). It is required for neuron survival and plays an essential role in cortical develo…
23.6887	23.9522	23.4997	23.7776	21.4037	21.5321	24.6619	24.6173	NaN	NaN	NaN	NaN	0.309201	-0.675809	0	NaN	0	NaN	Q9JMA8_RAT	Extl3	EXTL3	Exostosin-like glycosyltransferase 3	4	6	4	6	1	1	10	5	NaN	NaN	NaN	NaN	4	7	4	7	1	1	11	7	NaN	NaN	NaN	NaN	Q9JMA8	Q9JMA8
19.0468	20.1542	21.5446	21.1534	20.9013	20.1153	24.0985	23.226	21.6692	21.4865	19.4529	20.4821	0.717394	1.61052	0.150146	0.297922	0.574357	-1.3126	FAAH1_RAT	Faah	FAAH	Fatty-acid amide hydrolase 1 (EC 3.5.1.99) (Anandamide amidase) (Anandamide amidohydrolase 1) (Fatty acid ester hydrolase) (EC 3.1.1.-) (Oleamide hydrolase 1)	1	2	5	4	4	2	12	8	3	4	1	0	0	2	6	3	4	2	16	12	5	4	1	0	P97612	P97612	FUNCTION: Catalyzes the hydrolysis of endogenous amidated lipids like the sleep-inducing lipid oleamide ((9Z)-octadecenamide), the endocannabinoid anandamide (N-(5Z,8Z,11Z,14Z-eicosatetraenoyl)-ethanolamine), as well as other fatty amides, to their corresponding fatty acids, thereby regulating the signaling functions of these molecules (PubMed:9122178, PubMed:9299394, PubMed:9790682, PubMed:10526…
NaN	NaN	NaN	NaN	23.9806	24.7729	22.8927	23.5543	23.7168	23.4052	21.0178	23.4152	0	NaN	0	NaN	0.576948	-0.911374	FABP5_RAT	Fabp5	FABP5	Fatty acid-binding protein 5 (Cutaneous fatty acid-binding protein) (C-FABP) (DA11) (Epidermal-type fatty acid-binding protein) (E-FABP) (Fatty acid-binding protein, epidermal)	NaN	NaN	NaN	NaN	5	5	3	4	3	3	0	1	NaN	NaN	NaN	NaN	6	6	3	3	5	3	0	1	P55053	P55053	FUNCTION: Intracellular carrier for long-chain fatty acids and related active lipids, such as endocannabinoids, that regulate the metabolism and actions of the ligands they bind. In addition to the cytosolic transport, selectively delivers specific fatty acids from the cytosol to the nucleus, wherein they activate nuclear receptors (By similarity). Delivers retinoic acid to the nuclear receptor p…
NaN	NaN	NaN	NaN	24.0093	24.0203	24.2439	24.1542	23.8377	23.5628	24.0504	24.2722	0	NaN	0	NaN	0.498648	-0.176171	FADS1_RAT	Fads1	FADS1	Acyl-CoA (8-3)-desaturase (EC 1.14.19.44) (Delta(5) fatty acid desaturase) (D5D) (Delta(5) desaturase) (Delta-5 desaturase) (Fatty acid desaturase 1)	NaN	NaN	NaN	NaN	5	7	6	6	5	5	4	6	NaN	NaN	NaN	NaN	6	8	6	6	7	6	5	6	Q920R3	Q920R3	FUNCTION: Acts as a front-end fatty acyl-coenzyme A (CoA) desaturase that introduces a cis double bond at carbon 5 located between a preexisting double bond and the carboxyl end of the fatty acyl chain. Involved in biosynthesis of highly unsaturated fatty acids (HUFA) from the essential polyunsaturated fatty acids (PUFA) linoleic acid (LA) (18:2n-6) and alpha-linolenic acid (ALA) (18:3n-3) precur…
NaN	NaN	NaN	NaN	21.3399	21.0803	23.2561	22.2412	21.8485	22.0291	21.804	21.6893	0	NaN	0	NaN	0.100748	-0.136654	FADS3_RAT	Fads3	FADS3	Fatty acid desaturase 3 (EC 1.14.19.-) (Delta(13) fatty acid desaturase) (Delta(13) desaturase) (trans-vaccenate Delta13-desaturase)	NaN	NaN	NaN	NaN	1	1	4	3	2	1	1	1	NaN	NaN	NaN	NaN	1	1	4	4	2	1	1	1	Q8K1P9	Q8K1P9	FUNCTION: Mammals have different sphingoid bases that differ in their length and/or pattern of desaturation and hydroxyl groups. The predominant sphingoid base that comprises mammalian ceramides is sphing-4-enine (sphingosine or SPH) which has a trans (E) desaturation at carbon 4. FADS3 is a desaturase that introduces a cis (Z) double bond between carbon 14 and carbon 15 of the sphingoid base (al…
21.2902	21.2506	21.5225	21.4236	21.2501	21.3529	23.0772	22.8141	22.4665	22.4804	21.5259	21.3516	0.769668	0.751813	0.975219	0.584359	0.109643	-0.167454	FAF2_RAT	Faf2	FAF2	FAS-associated factor 2 (UBX domain-containing protein 8)	1	1	1	1	1	1	2	2	2	1	2	1	1	2	2	2	1	2	6	4	3	2	3	1	Q5BK32	Q5BK32	FUNCTION: Plays an important role in endoplasmic reticulum-associated degradation (ERAD) that mediates ubiquitin-dependent degradation of misfolded endoplasmic reticulum proteins. By controlling the steady-state expression of the IGF1R receptor, indirectly regulates the insulin-like growth factor receptor signaling pathway. Involved in inhibition of lipid droplet degradation by binding to phospho…
24.2209	24.3088	24.4088	24.3257	24.6172	24.7436	25.4476	25.4895	25.0923	25.1315	24.4459	24.3762	1.76556	0.758434	1.12796	0.445425	0.460977	-0.313009	D4AB03_RAT	Fam120a	FAM120A	Family with sequence similarity 120A	9	14	14	16	18	17	23	25	18	20	17	15	11	15	14	18	21	21	34	33	22	18	17	14	D4AB03	D4AB03
22.2732	22.2265	22.268	23.0594	21.9999	22.543	25.0178	24.7984	22.5011	22.6982	22.2393	21.3501	0.689041	1.13302	0.303612	-0.259604	0.845421	-1.39262	A0A0G2K8J8_RAT	Fam120b	FAM120B	Family with sequence similarity 120B	5	3	1	2	2	2	12	10	3	5	3	1	5	3	1	2	2	2	13	12	3	5	3	1	A0A0G2K8J8	A0A0G2K8J8
24.0556	24.2484	23.8339	23.9957	24.4464	24.3026	24.8695	24.937	24.8538	24.8675	24.201	24.4488	1.83988	0.605493	1.6434	0.559417	0.073234	-0.0460758	A0A8I6A052_RAT	Fam120c	FAM120C	Family with sequence similarity 120C	11	15	11	10	18	18	19	22	21	22	18	17	10	15	11	11	22	19	21	23	20	23	17	15	A0A8I6A052	A0A8I6A052
21.6374	22.1897	22.523	22.7637	23.0806	23.217	24.3894	23.7943	23.1943	23.4608	22.759	22.5904	1.8784	1.34186	1.21091	0.722691	0.866878	-0.619172	A0A0G2JV50_RAT	Fam124a	FAM124A	Family with sequence similarity 124 member A	1	1	1	1	2	3	4	3	2	3	1	1	1	1	1	1	2	3	6	4	2	3	1	1	A0A0G2JV50	A0A0G2JV50
21.7232	22.007	22.4769	18.6706	19.7503	22.2867	24.8971	25.0985	NaN	NaN	NaN	NaN	0.543361	1.78872	0	NaN	0	NaN	F1LZ91_RAT	Fam135b	FAM135B	Family with sequence similarity 135, member B	1	2	2	1	0	2	8	8	NaN	NaN	NaN	NaN	1	2	3	1	0	2	8	8	NaN	NaN	NaN	NaN	F1LZ91	F1LZ91
NaN	NaN	NaN	NaN	24.1874	21.1297	23.945	24.057	NaN	NaN	NaN	NaN	0	NaN	NaN	0	0	NaN	D3ZHW1_RAT	Fam168a	FAM168A	Family with sequence similarity 168, member A	NaN	NaN	NaN	NaN	1	0	1	2	NaN	NaN	NaN	NaN	NaN	NaN	NaN	NaN	1	0	1	2	NaN	NaN	NaN	NaN	D3ZHW1	D3ZHW1
25.7721	26.0901	26.0721	25.6957	26.4937	26.4044	27.3747	27.3126	26.9043	27.3759	25.9907	26.1361	1.9194	0.988819	1.0517	0.694226	0.295458	-0.294592	D3ZT47_RAT	Fam171a2	FAM171A2	Family with sequence similarity 171, member A2	7	7	8	10	11	8	14	16	14	13	9	11	7	8	9	10	15	9	16	17	14	14	9	12	D3ZT47	D3ZT47
23.6649	23.0952	23.6528	23.8599	23.7212	23.7432	24.8375	24.6734	NaN	NaN	NaN	NaN	1.02692	0.675617	0	NaN	0	NaN	A0A8I5Y661_RAT	Fam177a1	FAM177A1	Family with sequence similarity 177, member A1	3	2	3	4	3	2	3	3	NaN	NaN	NaN	NaN	3	2	5	5	4	2	5	4	NaN	NaN	NaN	NaN	A0A8I5Y661	A0A8I5Y661
20.3461	20.5732	22.4295	21.5365	21.8151	23.1719	25.5923	25.0815	23.8486	21.5751	23.597	22.4391	1.45305	2.69383	1.21785	1.64362	0.464851	-1.05022	A0A8I6GBK1_RAT	Fam193a	FAM193A	Family with sequence similarity 193, member A	1	1	4	2	3	3	10	9	4	5	4	3	1	1	4	2	3	3	11	9	5	6	5	3	A0A8I6GBK1	A0A8I6GBK1
24.4027	24.1755	25.0982	25.4028	25.4616	25.4337	26.2037	26.2661	NaN	NaN	NaN	NaN	1.57321	1.07151	0	NaN	0	NaN	D4AAI7_RAT	Fam219a	FAM219A	Family with sequence similarity 219, member A	5	4	5	6	6	6	8	7	NaN	NaN	NaN	NaN	11	7	12	17	14	13	21	16	NaN	NaN	NaN	NaN	D4AAI7	D4AAI7
24.8387	25.1951	26.2186	26.1422	26.5134	26.3845	27.288	26.4654	NaN	NaN	NaN	NaN	1.41413	1.06418	0	NaN	0	NaN	A0A0G2JWV6_RAT	Fam219b	FAM219B	Family with sequence similarity 219, member B	1	2	2	4	3	4	4	5	NaN	NaN	NaN	NaN	1	2	2	5	5	6	5	8	NaN	NaN	NaN	NaN	A0A0G2JWV6	A0A0G2JWV6
21.5332	21.6066	23.9217	23.6303	24.6077	24.304	25.7783	26.0454	NaN	NaN	NaN	NaN	1.76382	2.51088	0	NaN	0	NaN	F234B_RAT	Fam234b	FAM234B	Protein FAM234B	1	1	5	3	6	5	9	11	NaN	NaN	NaN	NaN	1	1	5	3	6	6	11	12	NaN	NaN	NaN	NaN	D3ZWJ9	D3ZWJ9
23.4238	23.5115	24.328	24.2507	24.5422	24.2698	25.8641	25.784	23.3006	23.1709	21.8004	21.2812	1.38555	1.23651	1.4398	-1.4902	2.24333	-2.72672	B2RYP3_RAT	Fam91a1	FAM91A1	Fam91a1 protein (Family with sequence similarity 91, member A1)	8	10	10	8	10	11	19	20	4	6	1	1	8	11	11	8	10	11	21	26	4	6	1	1	B2RYP3	B2RYP3
23.5998	23.7984	23.4081	23.2838	24.2982	24.2394	25.3463	25.2971	25.4328	25.3608	24.3507	24.5209	2.10887	1.27277	2.44134	1.39378	0.108096	0.121011	FA98A_RAT	Fam98a	FAM98A	Protein FAM98A	3	3	3	4	5	5	7	6	6	7	4	6	4	4	4	3	4	6	8	6	8	8	4	6	Q5FWT1	Q5FWT1	FUNCTION: Positively stimulates PRMT1-induced protein arginine methylation. Involved in skeletal homeostasis. Positively regulates lysosome peripheral distribution and ruffled border formation in osteoclasts. {ECO:0000250|UniProtKB:Q3TJZ6, ECO:0000250|UniProtKB:Q8NCA5}.
NaN	NaN	NaN	NaN	22.9929	22.849	24.1638	24.053	24.6251	24.9547	23.9767	24.2869	0	NaN	0	NaN	1.23772	0.946156	A0A8I5ZPB4_RAT	Fam98b-ps1	FAM98B-PS1	Protein FAM98B	NaN	NaN	NaN	NaN	3	3	6	7	6	7	4	4	NaN	NaN	NaN	NaN	2	2	5	6	6	8	5	5	A0A8I5ZPB4;D4AE02	A0A8I5ZPB4
22.7138	23.0081	23.2822	20.2713	23.2667	23.4695	24.3938	24.593	23.4878	24.049	23.3744	22.4466	1.09538	1.61191	0.634317	1.0206	0.596074	-0.591312	FACR1_RAT	Far1	FAR1	Fatty acyl-CoA reductase 1 (EC 1.2.1.84)	2	1	3	1	3	2	8	8	4	3	1	2	2	1	3	1	3	2	7	9	3	3	1	1	Q66H50	Q66H50	FUNCTION: Catalyzes the reduction of saturated and unsaturated C16 or C18 fatty acyl-CoA to fatty alcohols. It plays an essential role in the production of ether lipids/plasmalogens which synthesis requires fatty alcohols. In parallel, it is also required for wax monoesters production since fatty alcohols also constitute a substrate for their synthesis. {ECO:0000250|UniProtKB:Q922J9}.
25.9917	26.1516	25.9271	25.9281	26.2633	26.1746	27.2483	27.2663	27.0683	27.0385	26.4374	26.2777	1.28623	0.738491	1.81493	0.705826	0.0309593	-0.0326643	FARP1_RAT	Farp1	FARP1	FERM, ARHGEF and pleckstrin domain-containing protein 1 (FERM, RhoGEF and pleckstrin domain-containing protein 1)	22	24	25	24	26	25	34	31	30	30	28	24	26	31	27	30	33	30	46	45	48	42	38	30	F1LYQ8	F1LYQ8	FUNCTION: May play a role in semaphorin signaling (By similarity). Functions as a guanine nucleotide exchange factor for RAC1. Plays a role in the assembly and disassembly of dendritic filopodia, the formation of dendritic spines, regulation of dendrite length and ultimately the formation of synapses. {ECO:0000250, ECO:0000269|PubMed:23209303}.
23.02	23.7621	21.78	21.7759	22.3995	21.7403	22.1642	22.3701	22.6341	22.849	22.9694	22.7255	0.34855	-0.415983	0.163537	0.210014	2.0019	0.625997	SYFA_RAT	Farsa	FARSA	Phenylalanine--tRNA ligase alpha subunit (EC 6.1.1.20) (Phenylalanyl-tRNA synthetase alpha subunit) (PheRS)	6	7	2	2	3	3	2	2	4	4	5	4	7	8	3	3	4	3	2	2	4	4	7	4	Q505J8	Q505J8
22.2308	21.5447	21.3246	20.9577	23.3732	21.6624	23.7715	23.7054	22.2864	22.6835	20.6765	19.8832	1.5415	1.61365	0.0658371	-0.13206	1.10054	-1.74571	Q68FT7_RAT	Farsb	FARSB	Phenylalanine--tRNA ligase beta subunit (EC 6.1.1.20)	3	2	1	3	4	4	5	4	3	5	1	0	4	2	1	4	5	4	5	5	3	5	1	0	Q68FT7	Q68FT7
27.2349	27.2799	25.7337	25.5955	25.7785	25.712	26.3114	26.2794	27.6367	27.6666	27.5863	27.5081	0.396884	-0.440643	1.31105	1.13846	4.15487	1.57911	FAS_RAT	Fasn	FASN	Fatty acid synthase (EC 2.3.1.85) (Type I FAS) [Includes: [Acyl-carrier-protein] S-acetyltransferase (EC 2.3.1.38); [Acyl-carrier-protein] S-malonyltransferase (EC 2.3.1.39); 3-oxoacyl-[acyl-carrier-protein] synthase (EC 2.3.1.41); 3-oxoacyl-[acyl-carrier-protein] reductase (EC 1.1.1.100); 3-hydroxyacyl-[acyl-carrier-protein] dehydratase (EC 4.2.1.59); Enoyl-[acyl-carrier-protein] reductase (EC 1…	87	89	59	57	61	58	73	69	98	102	97	97	122	139	75	73	79	69	94	96	162	180	163	152	P12785	P12785	FUNCTION: Fatty acid synthetase is a multifunctional enzyme that catalyzes the de novo biosynthesis of long-chain saturated fatty acids starting from acetyl-CoA and malonyl-CoA in the presence of NADPH. This multifunctional protein contains 7 catalytic activities and a site for the binding of the prosthetic group 4'-phosphopantetheine of the acyl carrier protein ([ACP]) domain. {ECO:0000269|PubMe…
NaN	NaN	NaN	NaN	NaN	NaN	NaN	NaN	21.8708	18.5046	22.3544	22.6677	NaN	0	0	NaN	0	NaN	FAKD3_RAT	Fastkd3	FASTKD3	FAST kinase domain-containing protein 3, mitochondrial	NaN	NaN	NaN	NaN	NaN	NaN	NaN	NaN	0	1	5	6	NaN	NaN	NaN	NaN	NaN	NaN	NaN	NaN	0	0	6	7	Q68FN9	Q68FN9	FUNCTION: Required for normal mitochondrial respiration. Increases steady-state levels and half-lives of a subset of mature mitochondrial mRNAs MT-ND2, MT-ND3, MT-CYTB, MT-CO2, and MT-ATP8/6. Promotes MT-CO1 mRNA translation and increases mitochondrial complex IV assembly and activity. {ECO:0000250|UniProtKB:Q14CZ7}.
NaN	NaN	NaN	NaN	20.3021	20.0908	23.7628	23.3291	20.3789	20.6123	20.1064	19.5502	0	NaN	0	NaN	0.860894	-1.70927	FAT3_RAT	Fat3	FAT3	Protocadherin Fat 3 (FAT tumor suppressor homolog 3)	NaN	NaN	NaN	NaN	1	1	5	6	1	1	0	1	NaN	NaN	NaN	NaN	1	1	5	8	1	1	0	2	Q8R508	Q8R508	FUNCTION: May play a role in the interactions between neurites derived from specific subsets of neurons during development. {ECO:0000250}.
NaN	NaN	NaN	NaN	22.2082	22.4579	23.1269	22.8973	22.7477	22.5443	21.0555	21.6748	0	NaN	0	NaN	0.734691	-0.666984	D3ZEH1_RAT	Fat4	FAT4	FAT atypical cadherin 4	NaN	NaN	NaN	NaN	3	3	4	4	4	1	0	1	NaN	NaN	NaN	NaN	4	3	3	4	3	1	0	0	D3ZEH1	D3ZEH1
25.8545	25.881	25.1755	25.3556	25.8861	25.8203	26.2729	26.1539	26.2409	26.1972	25.4893	25.317	1.18148	0.466649	0.354187	0.244455	0.368491	-0.222194	FBRL_RAT	Fbl	FBL	rRNA 2'-O-methyltransferase fibrillarin (EC 2.1.1.-) (Histone-glutamine methyltransferase) (Nucleolar protein 1) (U6 snRNA 2'-O-methyltransferase fibrillarin)	6	6	7	7	7	8	12	10	10	10	5	4	7	7	8	10	10	10	15	15	12	13	6	5	P22509	P22509	FUNCTION: S-adenosyl-L-methionine-dependent methyltransferase that has the ability to methylate both RNAs and proteins. Involved in pre-rRNA processing by catalyzing the site-specific 2'-hydroxyl methylation of ribose moieties in pre-ribosomal RNA (By similarity). Site specificity is provided by a guide RNA that base pairs with the substrate (By similarity). Methylation occurs at a characteristic…
24.5486	24.7205	23.1769	23.3159	24.414	24.3233	24.416	24.1037	24.7086	24.4884	24.3209	24.458	0.401195	0.37376	0.64417	0.553495	0.825141	0.179735	D3ZVA5_RAT	Fbll1	FBLL1	Fibrillarin-like 1	6	6	5	4	4	4	7	5	6	6	4	4	3	5	2	3	2	4	4	1	4	3	2	3	D3ZVA5	D3ZVA5
21.515	21.7615	22.2147	22.1891	22.1709	20.3318	23.0763	23.1315	23.689	23.232	22.3682	22.3511	0.145049	0.257558	1.42445	0.990019	0.448521	0.732461	FBX30_RAT	Fbxo30	FBXO30	F-box only protein 30	1	1	2	2	2	2	2	2	3	2	2	2	1	0	2	2	2	2	3	3	3	3	3	2	Q5XI67	Q5XI67	FUNCTION: Substrate-recognition component of the SCF (SKP1-CUL1-F-box protein)-type E3 ubiquitin ligase complex. Required for muscle atrophy following denervation. {ECO:0000250}.
22.3063	22.3802	23.547	23.3083	23.4616	23.546	24.5692	24.7447	24.6636	24.2263	23.3793	22.8535	1.38458	1.19496	0.872924	0.895233	0.228433	-0.299725	A0A0G2K9A9_RAT	Fbxo41	FBXO41	F-box protein 41	5	3	8	7	9	5	12	16	19	11	9	6	5	3	9	7	10	6	12	17	20	13	9	6	A0A0G2K9A9	A0A0G2K9A9
NaN	NaN	NaN	NaN	20.9012	19.6727	23.4077	24.242	NaN	NaN	NaN	NaN	0	NaN	NaN	0	0	NaN	D3ZIM5_RAT	Fcho1	FCHO1	FCH and mu domain containing endocytic adaptor 1	NaN	NaN	NaN	NaN	1	0	5	6	NaN	NaN	NaN	NaN	NaN	NaN	NaN	NaN	1	0	5	9	NaN	NaN	NaN	NaN	D3ZIM5	D3ZIM5
23.1426	22.6785	23.4956	23.434	24.0508	23.8339	24.7318	25.1088	23.8818	23.9358	22.5888	22.8212	1.92139	1.24369	0.111109	0.119214	1.30265	-1.12448	FDFT_RAT	Fdft1	FDFT1	Squalene synthase (SQS) (SS) (EC 2.5.1.21) (FPP:FPP farnesyltransferase) (Farnesyl-diphosphate farnesyltransferase)	4	3	4	4	7	7	11	13	5	7	2	3	4	3	4	4	9	8	12	20	7	8	2	3	Q02769	Q02769	FUNCTION: Catalyzes the condensation of 2 farnesyl pyrophosphate (FPP) moieties to form squalene (PubMed:9575210). Proceeds in two distinct steps. In the first half-reaction, two molecules of FPP react to form the stable presqualene diphosphate intermediate (PSQPP), with concomitant release of a proton and a molecule of inorganic diphosphate. In the second half-reaction, PSQPP undergoes heterolys…
24.1847	24.2313	24.9495	24.8095	24.7848	24.8926	25.4928	24.9784	24.8364	24.5191	24.2837	24.2047	1.01238	0.49338	0.12837	-0.0827665	1.46232	-0.576146	FPPS_RAT	Fdps	FDPS	Farnesyl pyrophosphate synthase (FPP synthase) (FPS) (EC 2.5.1.10) ((2E,6E)-farnesyl diphosphate synthase) (Cholesterol-regulated 39 kDa protein) (CR 39) (Dimethylallyltranstransferase) (EC 2.5.1.1) (Farnesyl diphosphate synthase) (Geranyltranstransferase)	5	4	6	6	5	7	7	8	5	5	4	4	4	5	9	9	9	9	11	11	8	8	4	4	P05369	P05369	FUNCTION: Key enzyme in isoprenoid biosynthesis which catalyzes the formation of farnesyl diphosphate (FPP), a precursor for several classes of essential metabolites including sterols, dolichols, carotenoids, and ubiquinones. FPP also serves as substrate for protein farnesylation and geranylgeranylation. Catalyzes the sequential condensation of isopentenyl pyrophosphate with the allylic pyrophosp…
NaN	NaN	NaN	NaN	NaN	NaN	NaN	NaN	22.9866	22.5367	22.9849	21.0471	NaN	0	0	NaN	0	NaN	A0A8I5ZMG2_RAT	Fgd1	FGD1	FYVE, RhoGEF and PH domain containing 1	NaN	NaN	NaN	NaN	NaN	NaN	NaN	NaN	1	1	1	1	NaN	NaN	NaN	NaN	NaN	NaN	NaN	NaN	1	1	1	1	A0A8I5ZMG2	A0A8I5ZMG2
20.6573	22.1228	22.7208	22.5925	19.4527	22.0194	23.2425	23.0775	22.9284	23.5001	22.42	20.0014	0.0259095	-0.0753307	0.0751777	0.189142	0.0819995	0.264472	FGD4_RAT	Fgd4	FGD4	FYVE, RhoGEF and PH domain-containing protein 4 (Actin filament-binding protein frabin) (FGD1-related F-actin-binding protein)	0	1	2	1	3	2	2	3	3	4	2	2	0	1	1	1	3	1	2	3	3	4	2	2	O88387	O88387	FUNCTION: Activates CDC42, a member of the Ras-like family of Rho- and Rac proteins, by exchanging bound GDP for free GTP. Plays a role in regulating the actin cytoskeleton and cell shape. Activates MAPK8. {ECO:0000269|PubMed:10464238, ECO:0000269|PubMed:9668039}.
NaN	NaN	NaN	NaN	NaN	NaN	NaN	NaN	22.4344	22.9401	23.601	23.3363	NaN	0	0	NaN	0	NaN	FUMH_RAT	Fh	FH	Fumarate hydratase, mitochondrial (Fumarase) (EC 4.2.1.2)	NaN	NaN	NaN	NaN	NaN	NaN	NaN	NaN	2	1	4	4	NaN	NaN	NaN	NaN	NaN	NaN	NaN	NaN	3	1	3	4	P14408	P14408	FUNCTION: Catalyzes the reversible stereospecific interconversion of fumarate to L-malate (By similarity). Experiments in other species have demonstrated that specific isoforms of this protein act in defined pathways and favor one direction over the other (Probable). {ECO:0000250|UniProtKB:P07954, ECO:0000305}.; FUNCTION: [Isoform Mitochondrial]: Catalyzes the hydration of fumarate to L-malate in…
24.1503	24.0614	23.5375	24.0508	23.817	23.6651	24.6195	24.6766	23.6767	23.3309	23.2791	23.1779	0.352855	0.24459	1.79003	-0.583857	1.56563	-0.828447	D4A3I5_RAT	Fhip2a	FHIP2A	FHF complex subunit HOOK interacting protein 2A	7	8	5	6	6	5	10	8	6	5	4	5	7	9	6	8	8	6	10	11	6	5	4	5	D4A3I5	D4A3I5
NaN	NaN	NaN	NaN	NaN	NaN	NaN	NaN	23.0395	22.6895	20.4984	22.637	NaN	0	0	NaN	0	NaN	FHL1_RAT	Fhl1	FHL1	Four and a half LIM domains protein 1 (FHL-1)	NaN	NaN	NaN	NaN	NaN	NaN	NaN	NaN	2	1	1	1	NaN	NaN	NaN	NaN	NaN	NaN	NaN	NaN	3	1	1	1	Q9WUH4	Q9WUH4	FUNCTION: May have an involvement in muscle development or hypertrophy. Isoform 2 binds to RBP-J and plays a negative regulatory role in the RBP-J-mediated transcription in mammalian systems (By similarity). {ECO:0000250}.
NaN	NaN	NaN	NaN	22.0062	21.8842	22.2526	22.3983	22.9137	22.5708	21.2242	21.0202	0	NaN	0	NaN	0.159763	-0.203101	A6KTC8_RAT	Fig4	FIG4	FIG4 phosphoinositide 5-phosphatase (SAC3)	NaN	NaN	NaN	NaN	2	2	2	2	4	3	1	0	NaN	NaN	NaN	NaN	3	2	2	2	3	2	1	0	Q0Z843	Q0Z843
NaN	NaN	NaN	NaN	24.7354	24.9606	25.4234	25.3217	25.7921	25.5923	24.9099	24.7757	0	NaN	0	NaN	0.211089	0.157278	A0A8I6A7U0_RAT	Fkbp15	FKBP15	peptidylprolyl isomerase (EC 5.2.1.8)	NaN	NaN	NaN	NaN	10	11	15	15	17	20	13	9	NaN	NaN	NaN	NaN	12	13	20	19	22	24	13	10	A0A8I6A7U0	A0A8I6A7U0
24.6557	24.8691	25.0356	25.0446	25.4459	25.4723	26.6505	26.406	25.6204	25.4625	25.007	23.854	1.81383	1.09239	0.0741786	0.0846758	1.02669	-1.00771	FKBP8_RAT	Fkbp8	FKBP8	Peptidyl-prolyl cis-trans isomerase FKBP8 (PPIase FKBP8) (EC 5.2.1.8) (FK506-binding protein 8) (FKBP-8) (Rotamase)	5	6	5	8	7	9	13	10	10	9	5	3	5	6	6	8	8	9	19	10	11	10	5	3	Q3B7U9	Q3B7U9	FUNCTION: Constitutively inactive PPiase, which becomes active when bound to calmodulin and calcium. Seems to act as a chaperone for BCL2, targets it to the mitochondria and modulates its phosphorylation state. The BCL2/FKBP8/calmodulin/calcium complex probably interferes with the binding of BCL2 to its targets. The active form of FKBP8 may therefore play a role in the regulation of apoptosis (By…
NaN	NaN	NaN	NaN	NaN	NaN	NaN	NaN	22.7726	23.4457	21.2379	21.3133	NaN	0	0	NaN	0	NaN	FLCN_RAT	Flcn	FLCN	Folliculin (Birt-Hogg-Dube syndrome protein homolog)	NaN	NaN	NaN	NaN	NaN	NaN	NaN	NaN	2	4	2	1	NaN	NaN	NaN	NaN	NaN	NaN	NaN	NaN	2	5	3	1	Q76JQ2	Q76JQ2	FUNCTION: Multi-functional protein, involved in both the cellular response to amino acid availability and in the regulation of glycolysis (By similarity). GTPase-activating protein that plays a key role in the cellular response to amino acid availability through regulation of the non-canonical mTORC1 signaling cascade controlling the MiT/TFE factors TFEB and TFE3 (By similarity). Activates mTORC1…
21.9178	22.2487	25.0897	24.9366	25.0496	24.9059	24.5851	24.0947	24.6405	24.7082	22.1314	22.225	0.599688	1.11061	0.0379189	-0.121946	0.818064	-1.23256	F7F0E5_RAT	Flii	FLII	FLII, actin remodeling protein	4	3	16	13	14	14	12	9	10	12	4	3	4	3	18	17	17	15	13	9	12	14	4	4	F7F0E5	F7F0E5
22.2837	22.52	24.0259	23.6777	22.8143	22.9845	23.138	23.389	24.7201	24.3402	23.2177	22.6367	0.0352649	-0.0453668	0.412125	0.601899	0.615639	0.647265	FLOT1_RAT	Flot1	FLOT1	Flotillin-1 (Reggie-2) (REG-2)	2	3	6	7	2	3	2	6	10	9	4	2	2	4	7	8	3	4	3	7	10	9	4	2	Q9Z1E1	Q9Z1E1	FUNCTION: May act as a scaffolding protein within caveolar membranes, functionally participating in formation of caveolae or caveolae-like vesicles.
22.9916	22.6767	23.5009	23.4488	23.1291	22.8476	23.4158	23.2206	23.8287	23.3896	23.469	23.3724	0.00177822	-0.00122213	0.802479	0.360395	1.19701	0.361617	FLOT2_RAT	Flot2	FLOT2	Flotillin-2 (Reggie-1) (REG-1)	2	3	8	8	4	7	7	5	7	6	7	4	2	3	7	9	4	7	7	5	7	6	7	5	Q9Z2S9	Q9Z2S9	FUNCTION: May play a role in axon growth and regeneration. May be involved in epidermal cell adhesion and epidermal structure and function. {ECO:0000269|PubMed:9858255}.
22.6632	22.5014	22.3999	23.0935	23.435	23.2361	24.4726	24.1331	24.369	24.5025	23.3982	23.0784	1.90082	1.15475	1.64708	1.17256	0.0131448	0.0178075	A0A8I6AKV5_RAT	Fmnl2	FMNL2	Formin-like 2	4	3	3	3	7	6	8	7	9	9	6	7	4	3	3	3	8	7	11	9	12	12	8	8	A0A8I6AKV5	A0A8I6AKV5
25.0711	25.0711	25.279	25.3798	25.7532	25.6963	26.5397	26.5497	26.4422	26.3429	25.8373	25.6791	2.02095	0.934452	2.30403	0.875089	0.0702655	-0.0593624	FMR1_RAT	Fmr1	FMR1	Fragile X messenger ribonucleoprotein 1 (Fragile X messenger ribonucleoprotein) (FMRP)	7	9	9	10	11	10	19	16	16	16	12	8	7	8	8	10	13	11	25	18	19	19	14	7	Q80WE1	Q80WE1	FUNCTION: Multifunctional polyribosome-associated RNA-binding protein that plays a central role in neuronal development and synaptic plasticity through the regulation of alternative mRNA splicing, mRNA stability, mRNA dendritic transport and postsynaptic local protein synthesis of target mRNAs (PubMed:9144248). Acts as an mRNA regulator by mediating formation of some phase-separated membraneless …
22.9799	23.7186	23.49	23.3181	24.411	24.353	25.6503	25.4222	24.8811	25.008	23.5158	24.0046	2.2773	1.58247	1.3352	0.975749	0.580795	-0.60672	FBP1L_RAT	Fnbp1l	FNBP1L	Formin-binding protein 1-like (Transducer of Cdc42-dependent actin assembly protein 1) (Toca-1)	4	5	5	4	8	6	11	11	11	12	4	3	4	5	5	3	8	6	13	12	12	12	5	5	Q2HWF0	Q2HWF0	FUNCTION: Required to coordinate membrane tubulation with reorganization of the actin cytoskeleton during endocytosis. May bind to lipids such as phosphatidylinositol 4,5-bisphosphate and phosphatidylserine and promote membrane invagination and the formation of tubules. Also promotes CDC42-induced actin polymerization by activating the WASL-WASPIP complex, the predominant form of WASL/N-WASP in c…
NaN	NaN	NaN	NaN	22.0773	20.6999	23.3397	23.8724	NaN	NaN	NaN	NaN	0	NaN	NaN	0	0	NaN	A0A8I5ZVT2_RAT	Fndc3a	FNDC3A	Fibronectin type III domain containing 3a	NaN	NaN	NaN	NaN	2	0	4	5	NaN	NaN	NaN	NaN	NaN	NaN	NaN	NaN	2	0	4	5	NaN	NaN	NaN	NaN	A0A8I5ZVT2	A0A8I5ZVT2
NaN	NaN	NaN	NaN	22.22	22.4736	22.9873	23.1588	NaN	NaN	NaN	NaN	0	NaN	NaN	0	0	NaN	FOXG1_RAT	Foxg1	FOXG1	Forkhead box protein G1 (FoxG1) (Brain factor 1) (BF-1) (BF1) (Forkhead-related protein FKHL1)	NaN	NaN	NaN	NaN	1	1	1	2	NaN	NaN	NaN	NaN	NaN	NaN	NaN	NaN	1	1	2	2	NaN	NaN	NaN	NaN	Q00939	Q00939	FUNCTION: Transcription repression factor which plays an important role in the establishment of the regional subdivision of the developing brain and in the development of the telencephalon. {ECO:0000250|UniProtKB:P55316}.
23.1835	23.5656	23.7356	23.7768	24.3827	24.1635	24.6931	24.5546	25.221	24.6313	24.0086	23.7185	2.60519	0.883109	1.21225	0.829451	0.0533454	-0.0536575	A0A0G2K2R0_RAT	Frmd4a	FRMD4A	FERM domain containing 4A	6	6	8	9	14	9	15	17	17	15	10	6	8	7	10	9	14	8	16	17	17	16	10	7	A0A0G2K2R0	A0A0G2K2R0
22.3886	19.9998	21.9876	21.6783	22.0844	19.8986	23.268	22.959	22.9568	22.3878	21.6241	21.4441	0.235806	0.538929	0.413008	0.589633	0.0205977	0.050704	A0A8I5ZRG3_RAT	Frmd4b	FRMD4B	FERM domain containing 4B	2	1	2	3	3	1	2	3	2	1	2	2	1	0	1	2	2	0	1	2	2	1	1	1	A0A8I5ZRG3	A0A8I5ZRG3
NaN	NaN	NaN	NaN	20.5654	20.4064	21.8538	21.9739	21.6766	21.7374	20.3124	20.7884	0	NaN	0	NaN	0.0459636	-0.0712128	D4A3K7_RAT	Frmpd4	FRMPD4	FERM and PDZ domain containing 4	NaN	NaN	NaN	NaN	0	2	3	5	2	3	0	1	NaN	NaN	NaN	NaN	0	1	3	6	2	3	0	2	D4A3K7	D4A3K7
25.0538	24.9466	24.3348	24.7271	24.9435	24.9672	25.6385	25.6042	25.9493	25.9023	25.0846	24.9099	1.0913	0.522771	1.16508	0.695963	0.207171	0.173192	A0A0G2K749_RAT	Fry	FRY	FRY microtubule binding protein	23	16	12	15	18	26	28	26	45	37	20	19	25	17	13	16	19	27	32	30	47	41	23	22	A0A0G2K749	A0A0G2K749
20.8794	19.9072	20.954	20.3897	20.6742	21.0763	22.3898	21.3896	21.744	22.5176	20.8942	20.7683	0.993899	0.849904	1.03272	0.948457	0.0638665	0.0985537	A0A8I5ZTH4_RAT	Fryl	FRYL	FRY like transcription coactivator	3	2	2	2	1	4	4	3	5	5	3	2	1	0	1	2	1	3	4	3	5	4	1	0	A0A8I5ZTH4	A0A8I5ZTH4
25.1888	25.4591	25.3618	25.5187	25.9373	25.9904	25.9012	26.0333	25.9359	25.9141	25.7328	25.494	3.53891	0.583469	1.6703	0.387084	0.940631	-0.196385	FSCN1_RAT	Fscn1	FSCN1	Fascin	10	12	11	11	14	14	14	16	14	14	13	11	15	17	14	14	16	14	19	19	20	15	16	13	P85845	P85845	FUNCTION: Actin-binding protein that contains 2 major actin binding sites (PubMed:8769857). Organizes filamentous actin into parallel bundles (PubMed:8769857). Plays a role in the organization of actin filament bundles and the formation of microspikes, membrane ruffles, and stress fibers. Important for the formation of a diverse set of cell protrusions, such as filopodia, and for cell motility an…
NaN	NaN	NaN	NaN	22.4763	21.9899	22.9635	23.028	22.8723	22.9354	22.5163	20.608	0	NaN	0	NaN	0.260719	-0.381446	B1H2A2_RAT	Fsd1	FSD1	Fibronectin type III and SPRY domain-containing protein 1	NaN	NaN	NaN	NaN	1	2	3	3	2	2	1	1	NaN	NaN	NaN	NaN	2	3	3	3	2	3	1	1	B1H2A2	B1H2A2	FUNCTION: May be involved in microtubule organization and stabilization. {ECO:0000256|ARBA:ARBA00037674}.
22.9838	23.1754	23.0141	23.2737	23.2446	23.1832	24.246	24.0092	24.7818	23.9078	24.0014	23.9247	1.04494	0.559024	2.48391	1.04216	0.68549	0.483139	A0A0G2JZ60_RAT	Fsd1l	FSD1L	Fibronectin type III and SPRY domain containing 1-like	2	2	1	2	3	5	3	4	6	6	5	4	2	2	1	2	3	6	3	3	6	6	5	4	A0A0G2JZ60	A0A0G2JZ60
NaN	NaN	NaN	NaN	23.1985	23.5018	24.9243	24.838	NaN	NaN	NaN	NaN	0	NaN	NaN	0	0	NaN	FURIN_RAT	Furin	FURIN	Furin (EC 3.4.21.75) (Dibasic-processing enzyme) (Paired basic amino acid residue-cleaving enzyme) (PACE) (Prohormone convertase 3)	NaN	NaN	NaN	NaN	4	3	8	7	NaN	NaN	NaN	NaN	NaN	NaN	NaN	NaN	4	4	8	9	NaN	NaN	NaN	NaN	P23377	P23377	FUNCTION: Ubiquitous endoprotease within constitutive secretory pathways capable of cleavage at the RX(K/R)R consensus motif (PubMed:9252368). Mediates processing of TGFB1, an essential step in TGF-beta-1 activation (By similarity). Converts through proteolytic cleavage the non-functional Brain natriuretic factor prohormone into its active hormone BNP(1-45) (PubMed:9252368). By mediating processi…
26.3973	26.5902	25.5589	24.9325	25.1867	25.2445	27.5474	27.5802	25.7097	25.017	25.4556	25.2431	0.276182	0.520004	0.586693	-0.513382	0.728081	-1.03339	Q5PQK2_RAT	Fus	FUS	FUS RNA binding protein	5	3	3	1	3	3	6	6	3	1	5	3	6	3	4	1	5	5	8	8	3	1	5	3	Q5PQK2;A0A8I6A2Z4	Q5PQK2
24.7448	24.7018	25.1705	25.1439	25.5953	25.3722	25.9593	25.7925	25.9158	25.7809	25.1876	25.0258	2.21823	0.739543	1.11378	0.537251	0.343422	-0.202292	F1LMA5_RAT	Fv1	FV1	Friend virus susceptibility 1	7	7	7	7	8	9	7	9	10	9	7	6	10	10	13	8	12	10	13	13	12	11	9	10	F1LMA5	F1LMA5
24.5739	24.6896	22.9844	23.9651	24.9294	24.8526	26.3164	26.1165	26.0924	25.8291	25.015	24.6596	1.47033	1.50049	1.39766	1.34579	0.112082	-0.154697	FXR1_RAT	Fxr1	FXR1	RNA-binding protein FXR1 (FMR1 autosomal homolog 1)	9	7	5	7	9	9	15	15	15	12	11	7	8	5	5	5	7	8	16	15	16	12	10	6	Q5XI81	Q5XI81	FUNCTION: mRNA-binding protein that acts as a regulator of mRNAs translation and/or stability, and which is required for various processes, such as neurogenesis, muscle development and spermatogenesis. Specifically binds to AU-rich elements (AREs) in the 3'-UTR of target mRNAs. Promotes formation of some phase-separated membraneless compartment by undergoing liquid-liquid phase separation upon bi…
25.6518	24.9194	25.3284	24.9709	25.879	26.0424	26.902	27.0314	26.7411	26.7041	26.1455	25.9481	1.97996	1.24602	2.36084	1.16703	0.0802867	-0.0789876	A0A8J8YNR6_RAT	Fxr2	FXR2	FMR1 autosomal homolog 2	9	5	10	8	10	10	16	20	14	15	13	12	10	5	13	8	11	10	23	24	18	17	16	13	A0A8J8YNR6	A0A8J8YNR6
22.7751	22.2517	24.1041	23.9441	24.7174	24.6131	24.9076	24.6447	25.0041	24.8058	24.2843	24.1913	1.72557	1.45195	1.41944	1.3026	0.300517	-0.149345	FYN_RAT	Fyn	FYN	Tyrosine-protein kinase Fyn (EC 2.7.10.2) (Proto-oncogene c-Fyn) (p59-Fyn)	2	2	4	2	5	5	7	6	9	8	5	6	2	2	5	3	5	5	8	6	10	8	5	6	Q62844	Q62844	FUNCTION: Non-receptor tyrosine-protein kinase that plays a role in many biological processes including regulation of cell growth and survival, cell adhesion, integrin-mediated signaling, cytoskeletal remodeling, cell motility, immune response and axon guidance. Inactive FYN is phosphorylated on its C-terminal tail within the catalytic domain. Following activation by PKA, the protein subsequently…
24.9482	24.8362	24.2861	24.339	25.0186	25.01	25.9027	25.9821	25.5352	25.6474	25.2407	25.3444	1.4838	0.875981	2.32224	0.839532	0.044818	-0.0364494	D3ZYS7_RAT	G3bp1	G3BP1	G3BP stress granule assembly factor 1	7	7	5	8	8	8	13	11	9	8	9	8	8	7	5	8	8	8	16	12	12	8	10	8	D3ZYS7	D3ZYS7
[truncated: 1,608 more rows]

## Sheet: Fig 2e
20 min Only	20 min U 1H	1H Only	1H U 4H	4H Only			Significantly changing hits according to 1H/20min; 4H/20min & 4H/1H, p value < 0.05, log2 fold change ≥1 or ≤-1
[truncated: 239 more rows]

[truncated: 15 more sheets: Fig 2f, Fig 2g, Fig 2h, Fig 5a, Fig 6a, Fig 7a, Supp Fig 2d, Supp Fig 2e, Supp Fig 2h, Supp Fig 3a, Supp Fig 3b, Supp Fig 3c, Supp Fig 3d, Supp Fig 9a, Supp Fig 9b]
