# Supplementary material for: Spatiotemporal proteomics reveals the biosynthetic lysosomal membrane protein interactome in neurons
Source: Nat Commun. 2024 Dec 30;15:10829. doi: 10.1038/s41467-024-55052-w (PMC11868546; doi:10.1038/s41467-024-55052-w)
Supplement: Supplementary file 4 — Source data [file 41467_2024_55052_MOESM4_ESM.zip › Source Data/Source Data 2.xlsx]

## Sheet: Fig 1e
Fig. 1e
Intensity Profile line plot			1H
distance (um)	LAMP1	RUSH-LAMP2A	SirLyso
0	0	0.176	0
0.06337	0	4.686	0
0.12674	0.026	4.183	0
0.19011	3.65	6.889	0
0.25349	26.567	9.25	4.174
0.31686	70.899	4.451	43.29
0.38023	129.966	1.407	157.178
0.4436	186.206	0.977	242.949
0.50697	236.52	0.14	255
0.57034	252.131	0.246	255
0.63371	254.049	2.878	255
0.69708	246.871	2.984	254.983
0.76046	231.523	4.763	248.697
0.82383	219.471	6.687	207.874
0.8872	191.406	16.21	134.813
0.95057	155.588	18.384	63.673
1.01394	126.122	28.114	29.784
1.07731	98.327	42.966	24.207
1.14068	77.851	55.595	15.415
1.20406	56.591	50.786	13.63
1.26743	43.007	57.44	1.305
1.3308	29.594	36.741	2.933
1.39417	21.294	37.963	1.716
1.45754	13.817	28.49	2.559
1.52091	12.793	42.066	0.189
1.58428	4.232	43.179	0
1.64766	2.776	59.285	0
1.71103	2.625	86.892	0
1.7744	0.501	154.387	0
1.83777	0	179.989	0
1.90114	0	174.456	0
1.96451	0	145.031	0
2.02788	0	71.839	0
2.09125	0	30.394	0
2.15463	0	4.806	0
2.218	0	1.123	0
2.28137	0	2.305	0
2.34474	0	1.051	0
2.40811	0	1.26	0
2.47148	0.009	3.742	0
2.53485	2.058	5.358	0
2.59823	31.73	1.35	0.415
2.6616	87.084	0.251	20.255
2.72497	157.332	0	95.143
2.78834	230.413	0.552	182.367
2.85171	254.867	0.634	246.299
2.91508	255	0.726	250.76
2.97845	255	0.258	251.915
3.04183	255	0.242	252.021
3.1052	254.919	0.203	245.89
3.16857	254.932	0.722	220.692
3.23194	246.253	4.374	174.118
3.29531	231.908	7.707	123.623
3.35868	216.646	15.122	96.079
3.42205	213.407	25.518	108.372
3.48542	217.002	40.861	118.347
3.5488	227.582	50.662	133.53
3.61217	227.502	51.03	180.486
3.67554	227.425	59.789	201.634
3.73891	228.496	57.509	199.944
3.80228	220.49	78.224	211.05
3.86565	213.635	105.737	207.321
3.92902	184.996	129.68	178.142
3.9924	154.875	154.793	119.355
4.05577	135.775	182.668	33.505
4.11914	108.351	207.57	3.557
4.18251	91.546	224.519	0.016
4.24588	57.517	243.567	0
4.30925	30.364	241.353	0
4.37262	5.612	236.747	0
4.436	0.341	210.725	0
4.49937	0	140.731	0
4.56274	0	51.098	0
4.62611	0	9.677	0
4.68948	0	1.915	0
4.75285	0	0	0
4.81622	0	0	0
4.87959	0	0	0
4.94297	0	0	0
5.00634	0	0	0

## Sheet: Fig 1g
Fig. 1g
Intensity Profile line plot			4H
distance (um)	LAMP1	RUSH-LAMP2A	SirLyso
0	9.2	13.2	11.6
0.06414	23.6	12.6	15.2
0.12829	36.6	40.2	27.2
0.19243	67	58.6	44.2
0.25657	87.2	108	70
0.32072	120.2	159	93.2
0.38486	179.8	206	129.4
0.44901	206.6	223.6	165
0.51315	228.2	231	215.6
0.57729	233	231	236.4
0.64144	238	231	248.4
0.70558	238	231	252
0.76972	238	231	246.8
0.83387	238	231	245.6
0.89801	238	231	234.4
0.96216	234	231	212.6
1.0263	225.2	230.6	179.6
1.09044	201.6	222.8	128.4
1.15459	166.4	216	88.8
1.21873	107.2	154.6	59.8
1.28287	72.2	91.2	35.2
1.34702	47.4	73.6	30.2
1.41116	37.4	31.8	8.6
1.4753	33	19	3.8
1.53945	12	8	6.4
1.60359	6.6	2.6	3.4
1.66774	5.8	8	2.6
1.73188	0.6	4.6	1.8
1.79602	5.4	4.8	4
1.86017	14.4	4	2.2
1.92431	6.2	7.4	1.4
1.98845	4	4.6	0.6
2.0526	9.4	2.4	1
2.11674	5	2.8	1.2
2.18089	5.8	6.6	1.4
2.24503	12.2	6	1.6
2.30917	13.8	2.2	3.6
2.37332	20.2	18.4	6.2
2.43746	31.8	30.4	1.8
2.5016	44.4	38.6	7.4
2.56575	64.8	104	17.6
2.62989	77.6	166.2	38.8
2.69403	131.4	207.4	65.6
2.75818	178.4	228	103.4
2.82232	214.8	231	151
2.88647	198.6	231	191.2
2.95061	226	231	223.4
3.01475	231	231	241.8
3.0789	225.6	228	227.2
3.14304	230.4	229.4	209
3.20718	218.6	226.4	196.6
3.27133	205	213.6	157
3.33547	207.4	193	136.4
3.39962	188.4	178.6	102.6
3.46376	162.2	178.6	81.6
3.5279	148.2	136	55
3.59205	133	108.6	46.8
3.65619	119.8	99	40.6
3.72033	77.4	63.8	26.2
3.78448	58.6	71	19.8
3.84862	38.2	42.2	8.6
3.91276	32.2	29	5.4
3.97691	25.8	35.8	6.4
4.04105	24.4	29.2	4.2
4.1052	23.8	44.6	2.8
4.16934	26.4	42.8	4.6
4.23348	25.6	24	4.8
4.29763	30.8	21.8	9.4
4.36177	36.6	46.6	19.2
4.42591	56.4	72.6	28.8
4.49006	73	94.4	54
4.5542	120.4	137.2	74
4.61835	145.6	148.6	93
4.68249	159.2	196.4	108.2
4.74663	159.4	197.6	118.2
4.81078	177.2	195.6	100.6
4.87492	165.8	201.4	87.6
4.93906	152.8	195.4	62.8
5.00321	96.2	170.6	50.2
5.06735	77.4	129	36.2
5.13149	68.2	90.2	21
5.19564	42	58.6	13
5.25978	27.2	35	7.8

## Sheet: Fig 2d
Fig. 2d
Uncropped blot
					Unprocessed V5 blot from ImageQuant 800,						Marker = PageRuler Plus Prestained Protein Ladder (ThermoFisher Scientific)
Unprocessed Strep blot from Odyssey					red box indicates cropped region						Unprocessed blot of V5 with marker from ImageQuant

## Sheet: Fig 3b
Fig. 3b
Intensity Profile line plot
	1H				4H
distance (um)	Stx6	RUSH-LAMP1		distance (um)	Stx6	RUSH-LAMP1
0	19.125	7.5		0	49.222	12.833
0.08506	0.859	0.445		0.08506	72.408	26.043
0.17013	0	0		0.17013	88.579	55.407
0.25519	0	0		0.25519	79.154	94.502
0.34025	0	0		0.34025	72.064	114.877
0.42532	0	0		0.42532	50.813	130.283
0.51038	0	0		0.51038	40.491	135.232
0.59544	0	0		0.59544	22.298	138.816
0.68051	0	0		0.68051	2.327	140.841
0.76557	0	0		0.76557	2.314	156.784
0.85063	0	0		0.85063	0	167.894
0.9357	0	0		0.9357	0	169.829
1.02076	0	0		1.02076	0	153.853
1.10583	0	0		1.10583	0	131.774
1.19089	0	0		1.19089	3.619	113.311
1.27595	0	0		1.27595	20.002	93.42
1.36102	0	0		1.36102	44.221	100.149
1.44608	0	0.654		1.44608	38.731	96.663
1.53114	0.359	6.594		1.53114	12.907	99.633
1.61621	21.859	20.261		1.61621	0.273	134.52
1.70127	71.856	37.961		1.70127	0	204.067
1.78633	123.588	60.466		1.78633	0	254.516
1.8714	149.51	91.359		1.8714	0	255
1.95646	184.128	125.958		1.95646	0	255
2.04152	221.537	170.731		2.04152	0	255
2.12659	235.714	226.324		2.12659	0	255
2.21165	246.73	253.304		2.21165	0	248.254
2.29671	255	255		2.29671	0	215.284
2.38178	254.833	255		2.38178	0	144.891
2.46684	255	253.297		2.46684	0	91.657
2.5519	204.659	221.775		2.5519	0	52.314
2.63697	144.092	190.055		2.63697	0	31.052
2.72203	79.814	167.851		2.72203	7.75	18.719
2.8071	29.249	152.766		2.8071	37.485	0.481
2.89216	4.999	132.088		2.89216	98.924	0
2.97722	0	101.417		2.97722	175.487	0
3.06229	0	64.5		3.06229	237.323	6.192
3.14735	0	36.228		3.14735	254.628	17.298
3.23241	0	24.067		3.23241	254.61	17.308
3.31748	0	19.166		3.31748	253.862	19.926
3.40254	0	20.609		3.40254	255	18.358
3.4876	0	24.883		3.4876	255	11.844
3.57267	0	27.28		3.57267	252.78	17.464
3.65773	0	31.13		3.65773	223.351	21.718
3.74279	0	42.001		3.74279	167.029	22.602
3.82786	0	54.751		3.82786	93.683	16.537
3.91292	0	63.188		3.91292	49.119	18.027
3.99798	0	59.437		3.99798	30.589	22.245
4.08305	0	50.954		4.08305	17.337	22.766
4.16811	0	43.686		4.16811	12.319	13.508
4.25317	0	40.278		4.25317	8.083	17
4.33824	0	40.208
4.4233	0	38.969
4.50837	0	32.812
4.59343	0	27.875

## Sheet: Fig 3c
Fig. 3c
Intensity Profile line plot
	1H				4H
distance (um)	RAB11	RUSH-LAMP1		distance (um)	RAB11	RUSH-LAMP1
0	0.124	0.565		0	0.035	0
0.11004	0.463	2.236		0.08506	0.864	0
0.22008	2.984	0.335		0.17013	2.653	0
0.33012	5.472	1.384		0.25519	5.998	3.214
0.44016	4.998	7.479		0.34025	9.651	29.497
0.5502	5.712	18.078		0.42532	16.487	67.423
0.66024	18.594	20.896		0.51038	17.548	101.846
0.77028	37.671	25.281		0.59544	19.419	125.144
0.88032	83.656	36.432		0.68051	21.656	149.035
0.99036	147.793	79.614		0.76557	28.073	168.562
1.1004	188.636	139.05		0.85063	30.986	192.164
1.21044	178.82	189.595		0.9357	32.395	206.421
1.32048	129.784	205.714		1.02076	38.761	205.307
1.43052	70.012	203.507		1.10583	52.529	185.786
1.54056	24.139	182.458		1.19089	62.999	173.823
1.6506	4.346	127.093		1.27595	61.469	171.601
1.76064	0.764	61.094		1.36102	48.665	168.836
1.87068	0.941	27.11		1.44608	39.048	160.843
1.98072	1.878	43.27		1.53114	37.311	132.672
2.09076	0.546	82.679		1.61621	44.454	85.314
2.2008	1.518	133.117		1.70127	56.522	38.44
2.31084	4.757	183.123		1.78633	64.737	14.8
2.42088	18.685	209.952		1.8714	70.904	2.632
2.53092	44.351	204.681		1.95646	75.782	0.731
2.64096	93.821	183.638		2.04152	100.569	8.905
2.751	144.888	147.218		2.12659	142.044	27.192
2.86104	171.626	119.058		2.21165	188.094	43.763
2.97108	150.583	84.29		2.29671	201.691	48.371
3.08112	105.519	56.66		2.38178	180.638	36.116
3.19115	59.479	30.879		2.46684	133.293	25.249
3.30119	26.458	17.712		2.5519	97.265	24.433
3.41123	6.515	14.02		2.63697	84.916	30.505
3.52127	5.422	18.852		2.72203	82.42	26.015
3.63131	13.155	31.119		2.8071	73.622	16.352
3.74135	13.679	43.37		2.89216	58.458	8.052
3.85139	6.076	39.25		2.97722	45.436	10.23
3.96143	0.592	35.27		3.06229	40.694	14.781
4.07147	5.202	34.415		3.14735	41.21	23.461
4.18151	9.53	32.815		3.23241	45.913	28.285
4.29155	7.183	28.089		3.31748	40.733	22.472
4.40159	6.857	19.673		3.40254	31.397	11.915
4.51163	5.254	24.246		3.4876	19.703	2.406
4.62167	1.31	28.891		3.57267	10.109	0.229
4.73171	1.078	33.014		3.65773	1.767	0
				3.74279	0.037	0

## Sheet: Fig 3d
Fig. 3d
Intensity Profile line plot
	1H				4H
distance (um)	RAB7	RUSH-LAMP1		distance (um)	RAB7	RUSH-LAMP1
0	0	0		0	57.25	82
0.08506	0	0		0.08506	103.235	179.796
0.17013	0	0		0.17013	154.309	232.83
0.25519	0	0		0.25519	215.093	247.628
0.34025	0	0		0.34025	255	255
0.42532	0	0		0.42532	254.963	255
0.51038	0	0		0.51038	253.093	255
0.59544	0	0		0.59544	163.915	239.834
0.68051	0	0		0.68051	102.51	183.927
0.76557	0	0		0.76557	78.998	106.571
0.85063	0	0		0.85063	75.925	43.084
0.9357	0	0		0.9357	60.99	26.051
1.02076	0	0		1.02076	62.816	40.488
1.10583	0	0		1.10583	83.343	85.371
1.19089	0.065	0		1.19089	142.904	118.913
1.27595	16.897	0		1.27595	210.282	136.485
1.36102	78.212	0		1.36102	240.5	132.667
1.44608	121.989	0.177		1.44608	213.581	127.154
1.53114	174.895	12.013		1.53114	169.13	70.997
1.61621	177.759	42.536		1.61621	126.212	38.946
1.70127	183.027	74.324		1.70127	88.408	10.901
1.78633	210.68	94.367		1.78633	55.277	0
1.8714	229.164	106.674		1.8714	21.182	1.132
1.95646	215.534	115.705		1.95646	0.66	13.225
2.04152	198.117	122.741		2.04152	0.016	19.031
2.12659	179.16	132.103		2.12659	0	24.801
2.21165	155.031	151.511		2.21165	0	22.866
2.29671	137.215	184.43		2.29671	0	31.502
2.38178	108.446	208.539		2.38178	6.408	60.035
2.46684	74.631	223.537		2.46684	34.159	89.375
2.5519	43.661	219.349		2.5519	57.87	123.189
2.63697	23.903	199.639		2.63697	83.536	161.717
2.72203	10.069	158.402		2.72203	128.792	170.083
2.8071	1.95	112.135		2.8071	164.999	163.847
2.89216	0	79.962		2.89216	196.942	181.845
2.97722	0	56.636		2.97722	197.814	213.85
3.06229	0	30.519		3.06229	219.141	231.426
3.14735	0	4.779		3.14735	239.732	255
3.23241	0	0		3.23241	246.345	253.921
3.31748	0	0		3.31748	255	255
3.40254	0	0		3.40254	255	255
3.4876	0	0		3.4876	255	255
3.57267	0	0		3.57267	255	255
3.65773	0	0		3.65773	255	248.729
3.74279	0	0		3.74279	255	199.065
3.82786	0	0		3.82786	243.3	128.945
3.91292	0	0		3.91292	183.164	72.646
3.99798	0	0		3.99798	123.24	50.007
				4.08305	111.375	47.75

## Sheet: Fig 3e
Fig. 3e
Intensity Profile line plot
	1H				4H
distance (um)	LAMTOR4	RUSH-LAMP1		distance (um)	LAMTOR4	RUSH-LAMP1
0	11.255	32.53		0	179.431	144.815
0.11004	12.094	67.281		0.08506	188.664	152.341
0.22008	16.407	128.431		0.17013	216.252	171.446
0.33012	21.271	191.622		0.25519	243.467	204.702
0.44016	25.333	230.388		0.34025	247.731	228.383
0.5502	27.315	238.786		0.42532	250.129	239.76
0.66024	29.264	218.584		0.51038	252.125	239.922
0.77028	30.83	168.114		0.59544	240.557	237.088
0.88032	36.714	106.705		0.68051	227.629	227.928
0.99036	46.707	65.88		0.76557	206.426	211.535
1.1004	64.922	30.295		0.85063	193.396	206.946
1.21044	91.583	8.257		0.9357	192.913	205.227
1.32048	115.794	0.409		1.02076	209.813	192.44
1.43052	130.872	0		1.10583	226.034	178.094
1.54056	136.236	0		1.19089	226.987	173.369
1.6506	150.936	0.118		1.27595	227.786	183.785
1.76064	187.067	6.194		1.36102	236.549	204.604
1.87068	209	11.757		1.44608	244.348	207.431
1.98072	211.841	22.326		1.53114	249.637	193.833
2.09076	197.704	24.702		1.61621	248.382	183.625
2.2008	179.888	28.365		1.70127	245.516	190.559
2.31084	168.683	27.594		1.78633	239.781	201.931
2.42088	155.233	25.532		1.8714	230.325	188.472
2.53092	134.161	21.365		1.95646	207.695	149.228
2.64096	104.061	11.05		2.04152	153.692	104.337
2.751	67.89	2.009		2.12659	97.903	74.494
2.86104	46.37	1.118		2.21165	57.916	55.567
2.97108	39.937	3.396		2.29671	47.047	49.266
3.08112	58.218	9.692		2.38178	50.616	57.422
3.19115	81.085	12.21		2.46684	64.081	80.413
3.30119	100.653	10.739		2.5519	91.467	107.839
3.41123	91.558	6.365		2.63697	146.581	129.613
3.52127	69.174	7.528		2.72203	205.553	144.498
3.63131	44.329	39.076		2.8071	236.691	161.806
3.74135	36.386	102.023		2.89216	244.747	177.729
3.85139	42.009	190.487		2.97722	246.989	179.255
3.96143	47.252	246.095		3.06229	233.595	168.883
4.07147	46.549	253.9		3.14735	220.192	161.496
4.18151	39.485	254.296		3.23241	200.072	169.615
4.29155	27.973	248.123		3.31748	181.394	171.324
4.40159	16.849	217.729		3.40254	176.88	156.084
4.51163	5.737	155.544		3.4876	173.628	142.293
4.62167	1.908	115.199		3.57267	151.65	131.459
				3.65773	115.339	129.005
				3.74279	84.572	120.25
				3.82786	63.319	91.606
				3.91292	39.786	52.115
				3.99798	16.531	15.95
				4.08305	1.672	0.869
				4.16811	0	0
				4.25317	0	0
				4.33824	0	0

## Sheet: Fig 4b
Fig. 4b
Axonal transport of RUSH-LAMP2A in 180 seconds
1H
# cells	Anterograde	Retrograde	Stationary
1	18	3	5
2	14	3	4
3	13	2	3
4	7	5	2
5	8	3	2
6	9	4	2
7	6	6	4
8	17	4	3
9	15	10	5
10	10	3	6
11	11	7	4
12	11	2	4
13	7	2	3
14	6	4	2
Number of values	14	14	14
Minimum	6	2	2
Maximum	18	10	6
Range	12	8	4
Mean	10.86	4.143	3.5
Std. Deviation	4.016	2.248	1.286
Std. Error of Mean	1.073	0.6009	0.3437

## Sheet: Fig 4c
Fig. 4c
Intensity Profile line plot			1H
distance (um)	LAMP1	RUSH-LAMP2A	SyrLyso
0	0	0	0
0.06337	0	0	0
0.12674	0	0	0
0.19011	0	0.452	0.257
0.25349	0	0	0.143
0.31686	0	0	0
0.38023	0	0	5.764
0.4436	6.147	0	1.065
0.50697	1.18	55.503	2.306
0.57034	0	143.888	2.425
0.63371	0	115.223	0.768
0.69708	5.894	128.518	0.068
0.76046	14.665	147.713	0
0.82383	6.2	170.475	11.342
0.8872	13.197	160.681	42.921
0.95057	53.887	74.704	89.717
1.01394	88.398	23.186	165.778
1.07731	210.658	30.367	236.887
1.14068	254.857	20.783	255
1.20406	254.477	38.288	254.369
1.26743	251.861	13.634	187.958
1.3308	230.208	0	78.135
1.39417	212.793	0	14.188
1.45754	151.605	0	30.283
1.52091	112.428	0	14.205
1.58428	75.258	0	1.326
1.64766	21.829	0	0
1.71103	0.927	0	0
1.7744	0	0	0
1.83777	0	0	0
1.90114	0	0	0
1.96451	0	0	0
2.02788	1.678	0	0
2.09125	34.412	2.673	0
2.15463	75.192	1.346	0
2.218	153.171	0	0.295
2.28137	227.559	0	0.201
2.34474	253.217	0	0
2.40811	255	0	0
2.47148	254.365	0	0
2.53485	251.037	0	6.919
2.59823	194.618	0	4.944
2.6616	100.594	0	0
2.72497	33.816	0	0
2.78834	9.362	0	2.281
2.85171	7.025	0	3.411
2.91508	1.749	0	1.506
2.97845	0	0	0
3.04183	2.259	0	0
3.1052	9.053	17.023	0
3.16857	6.806	19.039	0
3.23194	0	1.419	0
3.29531	0	6.475	0
3.35868	0	19.047	0
3.42205	0	62.299	0
3.48542	0	85.617	0
3.5488	0	97.214	0
3.61217	0	104.956	0
3.67554	0	106.379	0
3.73891	0	93.273	0
3.80228	0	100.49	0
3.86565	0	130.944	0
3.92902	0	124.76	0
3.9924	0	140.936	0
4.05577	0	178.587	0
4.11914	1.319	218.819	0
4.18251	4.372	223.947	0
4.24588	3.231	235.268	0
4.30925	0	239.653	0
4.37262	0.01	241.473	0.218
4.436	0.053	254.592	1.114
4.49937	0	250.58	0
4.56274	0	249.258	0
4.62611	0	250.952	0
4.68948	0	245.74	0
4.75285	0	226.645	0.137
4.81622	0	192.392	0.292
4.87959	0	147.582	0
4.94297	0	76.57	0
5.00634	0	1.243	0
5.06971	0	0	0
5.13308	0	0	0
5.19645	0	0	0
5.25982	0	0	0
5.32319	0	0	0
5.38657	0	0	1.645

## Sheet: Fig 4g
Fig. 4g
Axonal transport of RUSH-LAMP2A in 180 seconds
RUSH-LAMP2A / LAMP1 (number)			Total								RUSH-LAMP2A / SirLyso (number)			Total
# cells	1H	2H	4H								# cells	1H	2H	4H
1	0	0	5								1	0	0	3
2	1	5	4								2	0	3	0
3	3	4	6								3	1	2	0
4	4	9	12								4	2	7	9
5	1	2	6								5	1	1	1
6	0	2	13								6	0	0	6
7	0	4	8								7	0	0	7
8	0	4	11								8	0	0	4
9	1	3	13								9	0	2	5
10	0	1	8								10	0	0	3
11	4	10	8								11	0	3	0
12	0	8	6								12	0	0	3
13	1	4	5								13	0	4	2
14	0	4	7								14	0	0	2
15	1		14								15	1		7
16	2		10								16	2		0
17			9								17			0
One way ANOVA											Kruskal-Wallis test
Number of families	1										Number of families	1
Number of comparisons per family	3										Number of comparisons per family	3
Alpha	0.05										Alpha	0.05
Tukey's multiple comparisons test	Mean Diff,	95,00% CI of diff,	Below threshold?	Summary	Adjusted P Value						Dunn's multiple comparisons test	Mean rank diff,	Significant?	Summary	Adjusted P Value
Column A vs. Column B	-3.161	-5,474 to -0,8474	Yes	**	0.0051	A-B					Column A vs. Column B	-6.688	No	ns	0.465	A-B
Column A vs. Column C	-7.404	-9,606 to -5,203	Yes	****	<0,0001	A-C					Column A vs. Column C	-13.67	Yes	**	0.0068	A-C
Column B vs. Column C	-4.244	-6,525 to -1,962	Yes	***	0.0001	B-C					Column B vs. Column C	-6.985	No	ns	0.3961	B-C
Test details	Mean 1	Mean 2	Mean Diff,	SE of diff,	n1	n2	q	DF			Test details	Mean rank 1	Mean rank 2	Mean rank diff,	n1	n2	Z
Column A vs. Column B	1.125	4.286	-3.161	0.9537	16	14	4.687	44			Column A vs. Column B	17.06	23.75	-6.688	16	14	1.422
Column A vs. Column C	1.125	8.529	-7.404	0.9078	16	17	11.54	44			Column A vs. Column C	17.06	30.74	-13.67	16	17	3.055
Column B vs. Column C	4.286	8.529	-4.244	0.9406	14	17	6.381	44			Column B vs. Column C	23.75	30.74	-6.985	14	17	1.506

[truncated: 38 more sheets: Fig 4h, Fig 5c, Fig 5g, Fig 5i, Fig 6b, Fig 6d, Fig 6e, Fig 6f, Fig 6g, Fig 6h, Fig 6i, Fig 6j, Fig 6k, Fig 7c, Fig 7e, Supp Fig 2g, Supp Fig 4a, Supp Fig 4b, Supp Fig 4c, Supp Fig 4d …]
