# Supplementary material for: Spatiotemporal proteomics reveals the biosynthetic lysosomal membrane protein interactome in neurons
Source: Nat Commun. 2024 Dec 30;15:10829. doi: 10.1038/s41467-024-55052-w (PMC11868546; doi:10.1038/s41467-024-55052-w)
Supplement: Supplementary file 4 — Source data [file 41467_2024_55052_MOESM4_ESM.zip › Source Data/Source Data 3.xlsx]

## Sheet: source data table 3
Name	Sequence		Oligoes used in this study
FUGW-Xbai-Stim1 Fwd	TTGGGCTGCAGGTCGACTCTAGAGCCACCATGGATGTATGCGTCCGTC
FUGW-IRES EcoRI Rev	GCTAGCTTCGAAGAATTCTTATCATCGTGTTTTTCAAAGGAAAACCA
IRES-LAMP1 SS Fwd	TTGAAAAACACGATGATAAGAATGGCGGCCCCGGGCGCC
LAMP1 SS-AgeI-SBP Rev	CTGGCAGGCCTTGCACACAGCACCGGTGACGAGAAGACCAC
LAMP1 SS-AgeI-SBP Fwd	TGCACACAGCACCGGTGACGAGAAGACCACTGGTTGG
SBP-linker Rev	GCAGCGGAGCCAGCGGATCCTGGTTCACGTTGACCTTGTG
20 a.a. linker Fwd	GGATCCGCTGGCTCCGCTGCAGGTTCTGGCGCTGGATCTGCTGCTGGTTCTGGCGAATTC
20 a.a. linker Rev	GAATTCGCCAGAACCAGCAGCAGATCCAGCGCCAGAACCTGCAGCGGAGCCAGCGGATCC
linker-LAMP1 Fwd	CTGCTGGTTCTGGCGAATTCGCCCCAGCACTGTTCGAGGT
LAMP1-D50E-correction Fwd	TCTGACCACCTATGATGCTGGACATGTT
LAMP1-D50E-correction Rev	AACATGTCCAGCATCATAGGTGGTCAGA
LAMP1-linker Rev	ACCACTACCACTACCGATGGTCTGATAGCCCGCGT
linker-mScarleti Fwd	CATCGGTAGTGGTAGTGGTATGGTGAGCAAGGGCGAGG
FUGW-mScarleti-EcoRI Rev	TCGAATTGTTAACGGATCGAATTCTTAGTACAGCTCGTCCATGCCGC
cDNA LAMP2A Fwd	ATGCGCCTCCTCTCTCCGG
cDNA LAMP2A Rev	AAATTGCTCATATCCAGTATGATGGC
IRES-LAMP2A SS Fwd	TGAAAAACACGATGATAAgAATGCGCCTCCTCTCTCCGG
LAMP2A SS-AgeI-SBP Rev	CTCGTCACCGGTGGACCGAACTGCTCCCAGGA
LAMP2A SS-AgeI-SBP Fwd	CGGTCCACCGGTGACGAGAAGACCACTGGTTGG
linker-LAMP2A Fwd	GCTGGTTCTGGCGAATTCGATGCATTGAAACTTAATTTGACAGATTCAAAG
LAMP2A-locked linker Rev	GCGGAGCCGGAAGCTCCAAATTGCTCATATCCAGTATGATGGC
12 a.a. locked linker Fwd	GGAGCTTCCGGCTCCGCTGGTTCCGGAGCTTCTGGC
12 a.a. locked linker Rev	GCCAGAAGCTCCGGAACCAGCGGAGCCGGAAGCTCC
locked linker-mNG Fwd	GGTTCCGGAGCTTCTGGCATGGTGAGCAAGGGCGAGG
FUGW mNG-EcoRI Rev	TCGAATTGTTAACGGATCGAATTCTTACTTGTACAGCTCGTCCATGCC
cDNA CTSB Fwd	ATGTGGTGGTCCTTGATCCCTCTC
cDNA CTSB Rev	GAATCTTCCCCAGTACTGCTGAGTG
IRES-CTSB SS Fwd	TGAAAAACACGATGATAAGAATGTGGTGGTCCTTGATCCC
CTSB SS-AgeI-SBP Rev	TCTTCTCGTCACCGGTGGCACTGGTCAGTGCCAG
CTSB SS-AgeI-SBP Fwd	GACCAGTGCCACCGGTGACGAGAAGACCACTGGTTGG
linker-CTSB Fwd	GCTGGTTCTGGCGAATTCCATGACAAGCCTTCCTTTCACC
CTSB-linker Rev	AGCGGAGCCGGAAGCTCCGAATCTTCCCCAGTACTGCTGAGT
locked linker-Halo Fwd	GGTTCCGGAGCTTCTGGCATGGCAGAAATCGGTACTGGC
Halo-EcoRI Rev	TCGAATTGTTAACGGATCGAATTCTTAGCCGGAAATCTCGAGCGTG
LAMP1-12aa flex linker Rev	AGCGGAGCCAGCGGATCCGATGGTCTGATAGCCCGCGT
12 aa flex linker-V5 Fwd	GGATCCGCTGGCTCCGCTGCTGGTTCTGGCGAATTCGGTAAGCCTATCCCTAACCCTCTC
FUGW APEX2 Rev	AATTGTTAACGGATCGAATTTTAGGCATCAGCAAACCCAAGCT
FUGW V5 STOP Rev	TTGTTAACGGATCGAATTTTACGTAGAATCGAGACCGAGGA
cDNA SYT1 Fwd	GCTGGTTCTGGCGAATTCATGGTGAGTGCCAGTCATCCT
cDNA SYT1 Rev	AGCGGAGCCAGCGGATCCCTTCTTGACAGCCAGCATGGC
IRES-SBP Fwd	CCTTTGAAAAACACGATGATAAGGCCACCATGGGTAGCGACGAGAAGACCACTGG
SBP-HA-linker Rev	GCTACCGCTGCCGCTACCGC
linker-SYT1 Fwd	GTAGCGGTAGCGGCAGCGGTAGCATGGTGAGTGCCAGTCATCC
SYT1-12aa linker	GAATTCGCCAGAACCAGCAGCGGAGCCAGCGGATCCCTTCTTGACAGCCAGCATGG
linker-AgeI-mNG Fwd	GCTGCTGGTTCTGGCGAATTCACCGGTATGGTGAGCAAGGGCGAGGAGGATAA
FUGW mNG-SwaI Rev	AGCTTGATATCGAATTGTTAACGATTTAAATTTACTTGTACAGCTCGTCCATGCC
linker-AgeI-Halo Fwd	CGCTGCTGGTTCTGGCGAATTCACCGGTATGGCAGAAATCGGTACTGGCTTTCCA
FUGW Halo-SwaI Rev	TGATATCGAATTGTTAACGATTTAAATTTAGCCGGAAATCTCGAGCGTGGACAG
scramble #1 Fwd	CCGGGATGAAATATTCCGCAAGTAACTCGAGTTACTTGCGGAATATTTCATCTTTTTG
scramble #1 Rev	AATTCAAAAAGATGAAATATTCCGCAAGTAACTCGAGTTACTTGCGGAATATTTCATC
shRat KIF5a (Farias 2019) Fwd	CCGGGAGACATCTTCAACCACATTTCAAGAGAATGTGGTTGAAGATGTCTCTTTTTG
shRat KIF5a (Farias 2019) Rev	AATTCAAAAAGAGACATCTTCAACCACATTCTCTTGAAATGTGGTTGAAGATGTCTC
shRat KIF5b (Farias 2019) Fwd	CCGGTGGAGGGTAAACTTCATGATTCAAGAGATCATGAAGTTTACCCTCCATTTTTG
shRat KIF5b (Farias 2019) Rev	AATTCAAAAATGGAGGGTAAACTTCATGATCTCTTGAATCATGAAGTTTACCCTCCA
shRat KIF5c (Farias 2019) Fwd	CCGGTGAGATCTACTTGGACAAATTCAAGAGATTTGTCCAAGTAGATCTCATTTTTG
shRat KIF5c (Farias 2019) Rev	AATTCAAAAATGAGATCTACTTGGACAAATCTCTTGAATTTGTCCAAGTAGATCTCA
shRat KIF1a (Farias 2019) Fwd	CCGGCACGCCGTCTTCAACATCATTCAAGAGATGATGTTGAAGACGGCGTGTTTTTG
shRat KIF1a (Farias 2019) Rev	AATTCAAAAACACGCCGTCTTCAACATCATCTCTTGAATGATGTTGAAGACGGCGTG
shRat Arl8b 1 (Hummel 2021) Fwd	CCGGACCGAGAGATCTGCTGCTATTCAAGAGATAGCAGCAGATCTCTCGGTTTTTTG
shRat Arl8b 1 (Hummel 2021) Rev	AATTCAAAAAACCGAGAGATCTGCTGCTATCTCTTGAATAGCAGCAGATCTCTCGGT
shRat Arl8b 2 (Hummel 2021) Fwd	CCGGGAACCTGTCTGCTATTCAATTCAAGAGATTGAATAGCAGACAGGTTCTTTTTG
shRat Arl8b 2 (Hummel 2021) Rev	AATTCAAAAAGAACCTGTCTGCTATTCAATCTCTTGAATTGAATAGCAGACAGGTTC
scramble #2 Fwd	CCGGGCTTCAATAACTAAAGATATTCAAGAGATATCTTTAGTTATTGAAGCTTTTTG
scramble #2 Rev	AATTCAAAAAGCTTCAATAACTAAAGATATCTCTTGAATATCTTTAGTTATTGAAGC
shRat VAMP4 (May Bakr Cell Rep 2021) Fwd	CCGGGGACCATCTGGACCAAGATTTCTCGAGAAATCTTGGTCCAGATGGTCCTTTTTG
shRat VAMP4 (May Bakr Cell Rep 2021) Rev	AATTCAAAAAGGACCATCTGGACCAAGATTTCTCGAGAAATCTTGGTCCAGATGGTCC
shRat BORCS5#1 Fwd	CCGGGCGAATCAAAGAGATGGATCTCTCGAGAGATCCATCTCTTTGATTCGCTTTTTG
shRat BORCS5#1 Rev	AATTCAAAAAGCGAATCAAAGAGATGGATCTCTCGAGAGATCCATCTCTTTGATTCGC
shRat BORCS5#2 Fwd	CCGGACTTTGCATCAAGAGTTATTTCTCGAGAAATAACTCTTGATGCAAAGTTTTTTG
shRat BORCS5#2 Rev	AATTCAAAAAACTTTGCATCAAGAGTTATTTCTCGAGAAATAACTCTTGATGCAAAGT
BORCS5 Primer 1 Fwd	CTGAACGCCTCAGTGACTCC
BORCS5 Primer 1 Rev	TGAGAGCCCTGAGCTACCAC
BORCS5 Primer 2 Fwd	CATGGGCAGCGAGCAGAG
BORCS5 Primer 2 Rev	TCCATCTTGGCCCGATGTTT
KIF1A Primer 1 Fwd	CACTGACACCAACACTGTGC
KIF1A Primer 1 Rev	GTGGAGACTGGACACAGAGG
KIF1A Primer 2 Fwd	AAGGATGAGGTGACCAGGCT
KIF1A Primer 2 Rev	TCAATTTGGGTCCTCCAGGC
GAPDH_qPCR_Fwd	CAACTCCCTCAAGATTGTCAGCAA
GAPDH_qPCR_Rev	GGCATGGACTGTGGTCATGA
